# Supplementary material for: Precise Species Identification for Acinetobacter: a Genome-Based Study with Description of Two Novel Acinetobacter Species
Source: mSystems. 2021 May 26;6(3):e00237-21. doi: 10.1128/mSystems.00237-21 (PMC8269215; doi:10.1128/mSystems.00237-21)
Supplement: DATA SET S1 [file msystems.00237-21-sd001.xlsx]

## Sheet: Sheet1
Characteristic	A. tianfuensis sp. nov. (1)	A. rongchengensis sp. nov. (1)	A. albensis (8)	A. apis (1)	A. baumannii (25)	A. baylyi (5)	A. beijerinckii (15)	A. bereziniae (16)	A. bohemicus (25)	A. bouvetii (1)	A. brisouii (1)	A. calcoaceticus (11)	A. celticus (6)	A. chengduensis (2)	A. chinensis (2)	A. colistiniresistens (24)	A. courvalinii (9)	A. cumulans (6)	A. defluvii (1)	A. dispersus (9)	A. equi (5)	A. gandensis (6)	A. gerneri (1)	A. guerrae (2)	A. guillouiae (17)	A. gyllenbergii (9)	A. haemolyticus (16)	A. harbinensis (1)	A. halotolerans (1)	A. indicus (2)	A. johnsonii (30)	A. junii (14)	A. kookii (2)	A. lactucae (6)	A. lanii (2)	A. larvae (1)	A. lwoffii (37)	A. modestus (7)	A. nosocomialis (20)	A. parvus (10)	A. piscicola (1)	A. pittii (20)	A. populi (3)	A. portensis (4)	A. pragensis (7)	A. proteolyticus (6)	A. pseudolwoffii (15)	A. pullicarnis (1)	A. pullorum (1)
Growth at 44 ℃	-	-	-	-	+	-	-	-	-	-	-	-	-	-	-	-	-	-	-	-	-	-	-	ND	-	-	-	-	-	D	-	-	-	50 (+)	-	- !	-	-	95 (+)	-	-	10 (-)	-	-	-	-	-	-	-
Growth at 41 ℃	-	-	-	-	+	60 (-)	-	-	-	-	-	9 (-)	-	-	-	-	50W (D)	-	-	-	D	-	-	ND	-	-	94 (+)	- !	-	+	-	93 (+)	+	+	+	- !	11W (-)	-	+	-	-	+	+	-	-	-	-	-	-
Growth at 37 ℃	-	-	-	-	+	+	+	+	-	D	+	91 (-)	-	+	-	82 (+)	+	17 (D)	+	+	+	+	+	+	D	+	+	+	-	+	10W (D)	+	+	+	+	+	+	+ (W)	+	90 (+)	-	+	+	-	-	+	+	-	-
Growth at 35 ℃	+	+	-	-	+	+	+	+	-	+	+	+	-	+	+	+	+	+	+	+	+	+	+	+	+	+	+	+	- !	+	+	+	+	+	+	+	+	+	+	+	-	+	+	ND	D	+	+	-	+
Growth at 32℃	+	+	+	+	+	+	+	+	+	+	+	+	-	+	+	+	+	+	+	+	+	+	+	+	+	+	+	+	+	+	+	+	+	+	+	+	+	+	+	+	ND	+	+	ND	+	+	+	+	+
Acidification of D-glucose	-	-	-	+	+	+	-	88 (+)	-	-	-	91 (-)	-	-	-	+	+	-	-	-	-	-	+	-	-	-	75 (+)	+	-	-	-	-	-	+	+	-	19 (-)	-	+	-	-	95 (+)	-	-	-	-	-	-	+
Hemolysis of sheep blood	-	+	-	-	-	-	+	-	80W (W)	-	-	-	-	-	-	+	89 (+)	-	- !	+	-	-	-	ND	-	+	+	+	-	-	60W (-)	50 (-)	-	-	-	-	-	+	-	-	+	-	-	ND	-	+	-	-	ND
Liquefaction of gelatin	-	-	-	-	-	-	13 (-)	-	-	-	-	-	-	-	-	+	+	-	-	+	-	-	-	-	-	+	94 (+)	+	-	-	-	-	-	-	+	-	-	-	-	-	-	-	-	-	-	+	-	-	-
Assimilation of
Acetate	+	+	+	-	+	+	+	+	+	+	+	+	+	+	+	+	+	+	+	+	+	+	+	+	+	+	+	+	+	+	+	+	+	+	+	+	+	+	+	+	+	+	+	+	+	+	+	+	ND
trans-Aconitate	-	+	-	-	92 (+)	+	-	38 (-)	-	-	+	+	-	-	-	-	44 (-)	-	-	11 (-)	-	-	-	-	12 (-)	-	63 (+)	+	-	On	-	-	-	+	ND	- !	5 (-)	-	60 (+)	-	-	+	-	-	-	+	-	ND	ND
Adipate	-	-	88 (+)	-	88 (+)	+	-	63 (+)	-	-	-	+	-	-	-	-	+	-	-	22 (-)	+	-	+	+	+	+	-	-	-	-	-	-	-	+	ND	- !	76 (+)	14 (-)	95 (+)	-	-	+	33 (+)	-	-	67 (-)	40 (+)	-	ND
β-Alanine	-	-	-	-	+	-	-	+	-	-	+	91 (-)	-	-	-	17 (-)	89 (+)	-	- !	+	-	-	+	-	94 (+)	+	-	-	- !	-	-	-	-	+	+	+	-	-	85 (+)	-	- !	90 (+)	-	-	-	+	-	+	+
4-Aminobutyrate	-	-	-	-	+	+	+	+	+	-	+	+	-	-	-	-	+	-	- !	+	-	-	+	-	88 (D)	D	+	+	-	-	83 (+)	86 (+)	+	+	ND	+	84 (+)	-	+	-	-	+	+	-	-	D (-)	-	ND	ND
L-Arabinose	-	-	-	-	84 (+)	-	-	-	-	-	-	27 (-)	-	-	-	-	-	-	-	-	-	-	-	-	-	-	-	-	-	-	-	-	-	+	+	-	-	-	+	-	-	85 (+)	-	-	-	-	-	-	ND
L-Arginine	-	+	-	-	+	+	-	-	+	-	+	+	-	-	-	+	+	-	-	+	-	-	-	-	-	+	94 (+)	+	-	-	83 (+)	93 (+)	-	+	-	- !	5 (-)	+	+	-	+	+	-	-	-	+	-	-	ND
L-Aspartate	-	-	+	-	+	+	+	+	+	-	+	+	+	-	-	-	11 (-)	-	-	-	+	-	D	+	+	-	31 (-)	+	-	-	83 (+)	21 (+)	-	+	ND	+	-	-	+	-	-	+	+	+	-	-	-	ND	ND
Azelate	-	-	88 (+)	-	88 (+)	+	-	63 (+)	-	-	-	+	-	50 (+)	-	-	+	-	-	22 (-)	-	-	+	ND	+	+	-	-	- !	50 (-)	-	-	-	+	ND	-	+	-	95 (+)	-	- !	+	-	ND	-	67 (-)	80 (+)	ND	ND
Benzoate	-	+	D (+)	-	84 (+)	+	-	+	92 (+)	+	+	+	+	+	-	17 (-)	+	+	+	+	+	+	+	+	88 (+)	+	-	-	+ !	50 (+)	97 (+)	79 (+)	+	+	ND	- !	84 (+)	+	90 (+)	-	+ !	90 (+)	-	-	+	+	80 (+)	ND	ND
2,3-Butanediol	-	-	-	-	+	+	-	+	+	-	+	+	-	-	-	-	-	-	-	-	-	33 (-)	+	50 (+)	+	-	-	-	-	-	67 (-)	-	+	+	ND	+	8 (-)	14 (-)	90 (+)	-	-	85 (+)	+	-	29 (+)	-	-	ND	ND
Citraconate	-	-	-	-	40 (+)	-	-	-	-	-	-	-	-	-	-	-	-	-	-	-	-	-	-	ND	-	-	-	-	-	-	-	-	-	-	ND	-	-	-	-	-	-	-	+	ND	-	-	-	ND	ND
Citrate (Simmons)	-	+	+	+	+	+	+	+	-	+	+	91 (D)	-	+	+	+	+	+	-	+	+	50 (+)	+	+	+	+	75 (+)	+	-	-	90 (-)	79 (+)	-	+	-	+	8 (-)	-	+	-	+	+	-	+	+	+	-	+	+
Ethanol	+	+	-	-	96 (+)	+	+	+	+	+	+	91 (+)	+	+	+	17 (-)	-	83 (+)	+	11 (-)	80	+	+	+	+	22 (-)	94 (+)	+	+	+	+	93 (+)	+	+	+	+	+	+	+	+	+ !	+	+	75 (+)	+	-	73 (+)	ND	ND
Gentisate	-	-	50 (+)	-	4 (-)	-	-	-	4 (-)	-	-	-	-	+	-	88 (+)	-	-	-	33 (-)	+	-	-	+	18 (-)	11 (+)	81 (+)	-	-	-	-	-	-	+	-	-	-	-	10 (-)	-	-	25 (-)	-	75 (-)	43 (+)	+	-	ND	ND
D-Gluconate	-	-	-	+	-	+	-	-	-	-	-	-	-	-	-	-	-	-	-	-	-	-	-	-	-	-	-	-	-	-	-	-	-	-	ND	-	-	-	-	-	-	-	-	-	-	-	-	-	ND
D-Glucose	-	-	-	+	-	+	-	-	-	-	-	-	-	-	-	-	-	-	-	-	-	-	-	-	-	-	-	-	-	-	-	-	-	-	-	-	-	-	-	-	-	-	-	-	-	-	-	-	+
L-Glutamate	+	+	+	+	+	+	+	+	+	+	+	+	+	-	+	+	+	50 (D)	+ !	+	+	33 (+)	+	+	+	+	+	+	- !	50 (+)	+	+	-	+	-	+	8 (-)	+	+	-	+	+	+	+	86 (D)	+	-	ND	ND
Glutarate	-	-	-	-	96 (+)	D	-	+	-	+	+	91 (D)	-	-	50 (-)	-	+	33 (-)	+ !	+	-	83 (+)	+	ND	+	D (-)	-	-	-	-	-	-	-	+	ND	+	-	-	95 (+)	-	- !	90 (+)	+	ND	+	33 (-)	13 (-)	ND	ND
Histamine	-	-	-	-	-	-	-	63 (+)	-	-	-	-	-	-	-	-	11 (-)	-	-	-	-	-	-	-	65 (+)	-	-	-	-	-	-	-	-	-	ND	-	-	-	-	-	-	-	-	-	-	-	-	ND	ND
L-Histidine	-	-	-	-	96 (+)	-	+	94 (+)	+	+	-	+	-	-	-	+	+	-	-	+	+	-	-	-	94 (+)	+	+	+	-	-	-	93 (+)	-	+	-	+	-	+	+	-	-	+	-	+	-	+	-	+	+
4-Hydroxybenzoate	-	+	88 (+)	-	92 (+)	+	-	88 (+)	92 (+)	-	+	91 (+)	-	-	-	83 (+)	+	-	-	+	+	-	+	50 (-)	88 (+)	89 (+)	81 (+)	+	-	-	20 (-)	-	-	+	ND	- !	-	-	80 (+)	-	-	+	-	-	+	+	7 (-)	+	-
DL-Lactate	+	+	+	-	+	+	-	+	+	+	+	+	+	-	+	96 (+)	+	-	+	+	+	+	+	+	+	+	-	-	+	+	+	93 (+)	+	+	+	+	84 (+)	-	+	-	+	+	+	+	+	+	40 (+)	+	ND
L-Leucine	-	-	-	-	88 (+)	-	93 (+)	-	-	-	-	91 (-)	-	-	-	13 (-)	+	-	-	+	-	-	-	-	-	+	88 (+)	+	-	-	-	14 (-)	-	+	-	-	-	-	95 (+)	-	-	95 (+)	-	-	-	83 (-)	-	ND	ND
Levulinate	-	+	-	-	24 (-)	-	-	-	-	-	-	91 (-)	50 (-)	-	-	-	11 (-)	-	-	-	-	-	-	ND	-	-	-	-	-	-	-	-	-	67 (+)	ND	-	3 (-)	-	5 (-)	-	-	5 (-)	-	ND	-	-	-	ND	ND
D-Malate	+	-	38W (W)	-	92 (+)	D (+)	+	88 (+)	D	-	+	D (-)	-	-	50 (+)	92 (+)	89 (+)	17 (-)	-	+	-	-	-	ND	94 (+)	+	88 (+)	+	-	-	10W (-)	79 (D)	-	+	ND	- !	11 (-)	D	+	-	- !	95 (+)	67 (+)	ND	-	+	7 (-)	-	+
Malonate	+	-	+	-	88 (+)	+	+	-	+	-	+	+	+	-	+	8 (-)	+	-	-	22 (-)	-	17 (-)	-	-	18 (-)	78 (+)	-	-	+	-	73 (-)	-	-	+	ND	+	8 (-)	-	20 (+)	-	-	95 (+)	-	-	+	67 (+)	7 (-)	-	-
L-Ornithine	-	-	-	-	76 (-)	-	-	-	-	-	+	+	-	-	-	-	89 (+)	-	-	89 (D)	-	-	-	-	-	56 (+)	-	-	-	-	-	-	-	+	ND	- !	8 (-)	-	95 (+)	20 (-)	-	95 (+)	-	-	-	+	-	ND	ND
Phenylacetate	+	-	-	-	84 (+)	-	-	25 (-)	-	-	+	+	67 (+)	-	-	96 (+)	+	-	- !	89 (+)	-	-	+	ND	65 (+)	+	-	-	-	+	-	-	50 (+)	+	ND	-	81 (+)	-	85 (+)	-	-	75 (+)	33 (-)	ND	71 (+)	83 (-)	80 (+)	+	ND
L-Phenylalanine	-	-	-	-	84 (+)	-	-	-	-	-	-	+	-	-	-	96 (+)	+	-	-	89 (+)	-	-	+	-	-	89 (+)	-	-	-	-	-	-	-	+	-	-	-	-	85 (+)	-	-	75 (+)	-	-	-	+	-	ND	ND
Putrescine	-	-	-	-	96 (+)	-	-	-	-	-	D	+	-	-	-	-	+	-	-	+	-	-	-	-	-	-	-	-	-	-	-	-	-	+	ND	+	-	-	95 (+)	-	-	+	-	-	-	-	-	ND	ND
D-Ribose	-	-	-	-	76 (+)	-	-	-	-	-	-	45 (-)	-	-	-	-	-	-	-	-	-	-	-	-	-	-	-	-	-	-	-	-	-	83 (+)	+	-	-	-	80 (+)	-	-	35 (-)	-	-	-	-	-	-	ND
L-Tartrate	-	+	-	-	32 (-)	-	-	-	16 (-)	-	+	9 (-)	-	-	-	-	22 (-)	-	-	-	-	-	-	-	-	-	-	-	-	-	37 (-)	-	-	-	ND	-	-	-	-	-	-	85 (+)	-	-	+	-	13 (+)	ND	ND
Tricarballylate	-	W	+	-	92 (+)	80 (+)	-	38 (-)	4 (-)	-	+	+	-	-	-	-	44 (-)	-	-	11 (-)	80	-	-	ND	12 (-)	-	-	-	-	-	-	-	-	+	ND	-	8 (-)	-	95 (+)	-	-	+	-	ND	71 (-)	+	-	ND	ND
Trigonelline	-	-	-	-	60 (+)	+	-	+	-	-	-	9 (-)	-	-	-	33 (-)	67 (+)	-	- !	-	-	-	-	ND	59 (-)	-	-	-	-	-	-	-	-	67 (+)	-	-	-	+	20 (-)	-	-	20 (+)	-	ND	-	-	-	ND	ND
Tryptamine	-	-	-	-	-	-	-	-	-	-	-	-	-	-	-	-	22 (D)	-	-	11 (+)	-	-	+	-	82 (+)	-	-	-	-	-	-	-	-	50 (+)	ND	-	-	-	-	-	-	-	-	-	57 (-)	50 (+)	-	ND	ND
No. of differences (A. tianfuensis sp. nov.)		11	6	11	7	15	7	9	7	7	13	13	5	8	2	6	15	5	5	12	10	3	14	6	6	10	6	14	5	2	1	2	6	21	6	10	1	8	7	5	8	11	6	4	6	14	1	7	6
No. of differences (A. rongchengensis sp. nov.)			9	14	6	13	12	10	9	8	11	12	10	9	8	6	13	7	8	10	9	6	15	6	9	11	6	11	10	7	2	4	10	20	9	15	4	8	8	10	5	7	13	7	6	10	6	6	6
Note
Listed are all species with validly published names except for A. boissieri and A. nectaris which are negative in the assimilation tests (http://apps.szu.cz/anemec/anemec.htm).
A. grimontii, A. guangdongensis, A. pakistanensis, A. dijkshoorniae and A. mesopotamicus which are the later synonyms of A. junii (1), A. indicus (2), A. bohemicus (3), A. lactucae (4) and A. lwoffii (5), respectively.
Each species includes a type strain.
Numbers of strains of individual species are indicated in parentheses after the species names.
The results were obtained from in this study (for Acinetobacter tianfuensis sp. nov. and Acinetobacter rongchengensis sp. nov.), have been published previously (3, 6-17) and Nemec (http://apps.szu.cz/anemec/anemec.htm).
Tests were performed as described by Nemec et al. (18).
The culture temperature was 30 °C except for temperature growth tests.
Assimilation tests were interpreted after 6 days of culture in fluid mineral medium supplemented with 0.1 % (w/v) carbon source.
Other tests were evaluated after 3 (haemolytic and gelatinase activities) or 2 (D-glucose acidification, temperature growth tests in brain-heart infusion broth) days.
+, All strains positive;
-, all strains negative;
D, (mostly) doubtful or irreproducible reactions;
W, (mostly) weak positive reactions;
ND, not determined;
!, the experimental results are contrary to the results of published articles.
Numbers are percentages of strains with clearly positive reactions.
* Number of different results obtained in individual tests for a given taxon and A. tianfuensis sp. nov., A. rongchengensis sp. nov., respectively. Only the results clearly positive or clearly negative in all strains of a given taxon are considered. Of the temperature growth tests, only those at 32 °C and 35 °C are taken into account.
References
1	Vaneechoutte M, De Baere T, Nemec A, Musilek M, van der Reijden TJ, Dijkshoorn L. 2008. Reclassification of Acinetobacter grimontii Carr et al. 2003 as a later synonym of Acinetobacter junii Bouvet and Grimont 1986. Int J Syst Evol Microbiol 58:937-940.
2	Nemec A, Radolfova-Krizova L. 2017. Acinetobacter guangdongensis Feng et al. 2014 is a junior heterotypic synonym of Acinetobacter indicus Malhotra et al. 2012. Int J Syst Evol Microbiol 67:4080-4082.
3	Nemec A, Radolfova-Krizova L. 2016. Acinetobacter pakistanensis Abbas et al. 2014 is a later heterotypic synonym of Acinetobacter bohemicus Krizova et al. 2014. Int J Syst Evol Microbiol 66:5614-5617.
4	Dunlap CA, Rooney AP. 2018. Acinetobacter dijkshoorniae is a later heterotypic synonym of Acinetobacter lactucae. Int J Syst Evol Microbiol 68:131-132.
5	Nemec A. 2021. Strain "Acinetobacter mesopotamicus" GC2 does not represent a novel species, but belongs to the species Acinetobacter lwoffii as revealed by whole-genome sequence-based analysis. Curr Microbiol 78:369-370.
6	Radolfova-Krizova L, Maixnerova M, Nemec A. 2016. Acinetobacter celticus sp. nov., a psychrotolerant species widespread in natural soil and water ecosystems. Int J Syst Evol Microbiol 66:5392-5398.
7	Radolfova-Krizova L, Maixnerova M, Nemec A. 2016. Acinetobacter pragensis sp. nov., found in soil and water ecosystems. Int J Syst Evol Microbiol 66:3897-3903.
8	Krizova L, Maixnerova M, Šedo O, Nemec A. 2015. Acinetobacter albensis sp. nov., isolated from natural soil and water ecosystems. Int J Syst Evol Microbiol 65:3905-3912.
9	Hu Y, Feng Y, Qin J, Zhang X, Zong Z. 2019. Acinetobacter chinensis, a novel Acinetobacter species, carrying blaNDM-1, recovered from hospital sewage. J Microbiol. 57:350-355.
10	Nemec A, Radolfova-Krizova L, Maixnerova M, Sedo O. 2017. Acinetobacter colistiniresistens sp. nov. (formerly genomic species 13 sensu Bouvet and Jeanjean and genomic species 14 sensu Tjernberg and Ursing), isolated from human infections and characterized by intrinsic resistance to polymyxins. Int J Syst Evol Microbiol 67:2134-2141.
11	Qin J, Maixnerova M, Nemec M, Feng Y, Zhang X, Nemec A, Zong Z. 2019. Acinetobacter cumulans sp. nov., isolated from hospital sewage and capable of acquisition of multiple antibiotic resistance genes. Syst Appl Microbiol 42:319-325.
12	Carvalheira A, Gonzales-Siles L, Salvà-Serra F, Lindgren Å, Svensson-Stadler L, Thorell K, Piñeiro-Iglesias B, Karlsson R, Silva J, Teixeira P, Moore E. 2020. Acinetobacter portensis sp. nov. and Acinetobacter guerrae sp. nov., isolated from raw meat. Int J Syst Evol Microbiol:doi: 10.1099/ijsem.1090.004311.
13	Han R-H, Lee J-E, Yoon S-H, Kim G-B. 2020. Acinetobacter pullicarnis sp. nov. isolated from chicken meat. Arch Microbiol 202:727-732.
14	Elnar A, Kim M, Lee J, Han R, Yoon S, Lee G, Yang S, Kim G. 2020. Acinetobacter pullorum sp. nov., isolated from chicken meat. J Microbiol Biotechnol 30:526-532.
15	Qin J, Feng Y, Lü X, Zong Z. 2020. Characterization of Acinetobacter chengduensis sp. nov., isolated from hospital sewage and capable of acquisition of carbapenem resistance genes. Systematic and Applied Microbiology 43:126092.
16	Zhu W, Dong K, Yang J, Lu S, Lai XH, Pu J, Jin D, Huang Y, Zhang S, Zhou J, Huang Y, Xu J. 2020. Acinetobacter lanii sp. nov., Acinetobacter shaoyimingii sp. nov. and Acinetobacter wanghuae sp. nov., isolated from faeces of Equus kiang. Int J Syst Evol Microbiol 71.
17	Acer Ö, Güven K, Poli A, Di Donato P, Leone L, Buono L, Güven RG, Nicolaus B, Finore I. 2020. Acinetobacter mesopotamicus sp. nov., Petroleum-degrading Bacterium, Isolated from Petroleum-Contaminated Soil in Diyarbakir, in the Southeast of Turkey. Curr Microbiol 77:3192-3200.
18	Nemec A, Musílek M, Maixnerová M, De Baere T, van der Reijden TJ, Vaneechoutte M, Dijkshoorn L. 2009. Acinetobacter beijerinckii sp. nov. and Acinetobacter gyllenbergii sp. nov., haemolytic organisms isolated from humans. Int J Syst Evol Microbiol 59:118-124.
[truncated: 18 more columns]
