# Supplementary material for: Precise Species Identification for Acinetobacter: a Genome-Based Study with Description of Two Novel Acinetobacter Species
Source: mSystems. 2021 May 26;6(3):e00237-21. doi: 10.1128/mSystems.00237-21 (PMC8269215; doi:10.1128/mSystems.00237-21)
Supplement: DATA SET S2 [file msystems.00237-21-sd002.xlsx]

## Sheet: Basic information
Strain	BioSample	Accession number	NCBI species assignation	Precise species	ANI, %	Genome size(Mb)	Completeness	Contamination	Strain heterogeneity	Total number of contigs	Largest contig	Total length	N50 (bp)	GC (%)
ANC 4874	SAMN05428935	FMBK00000000.1	Acinetobacter albensis	Acinetobacter albensis	100	3.0459	99.22	0.07	0	30	289742	3045904	199555	38.44
ANC 5114	SAMN05444584	FZLN00000000.1	Acinetobacter apis	Acinetobacter apis	100	2.41378	90.18	0.41	0	12	1380796	2413782	1380796	38.3
CIP 70.34	SAMN02463741	APRG00000000.1	Acinetobacter baumannii	Acinetobacter baumannii	100	3.97152	98.84	0	0	22	1263432	3971516	443868	39.07
CIP 107474	SAMN01087846	APPT00000000.1	Acinetobacter baylyi	Acinetobacter baylyi	100	3.61165	100	0	0	10	1293522	3611649	619423	40.42
CIP 110307	SAMN01087843	APQL00000000.1	Acinetobacter beijerinckii	Acinetobacter beijerinckii	100	3.54768	99.93	0.58	0	6	1591807	3547677	543044	38.27
CIP 70.12	SAMN01087834	APQG00000000.1	Acinetobacter bereziniae	Acinetobacter bereziniae	100	4.9471	99.43	3.06	11.76	51	512599	4947103	244009	38.16
ANC 3994	SAMN01828192	APOH00000000.1	Acinetobacter bohemicus	Acinetobacter bohemicus	100	3.6479	100	1.3	75	28	794304	3647901	419446	39.59
ANC 4422	SAMN05421733	FMYL00000000.1	Acinetobacter boissieri	Acinetobacter boissieri	100	2.69021	90.79	0.74	0	29	471130	2690205	214614	38.01
CIP 107468	SAMN01087847	APQD00000000.1	Acinetobacter bouvetii	Acinetobacter bouvetii	100	3.38882	99.48	0.11	0	6	1245121	3388822	877003	45.01
ANC 4119	SAMN02335354	APPR00000000.1	Acinetobacter brisouii	Acinetobacter brisouii	100	3.14851	97.32	1.65	0	7	2252752	3148512	2252752	41.72
CIP 81.8	SAMN01828159	APQI00000000.1	Acinetobacter calcoaceticus	Acinetobacter calcoaceticus	100	3.92966	99.91	0.09	0	7	2616090	3929658	2616090	38.65
ANC 4603	SAMN05375319	MBDL00000000.1	Acinetobacter celticus	Acinetobacter celticus	100	3.0938	99.54	1.05	33.33	15	683470	3093802	482012	39.33
WCHAc060005	SAMN10146837	RCHC00000000.1	Acinetobacter chengduensis	Acinetobacter chengduensis	100	3.7603	99.96	1.06	12.5	70	353969	3760295	193594	39.94
WCHAc010005	SAMN07138949	CP032134.1	Acinetobacter chinensis	Acinetobacter chinensis	100	3.73729	99.83	1.5	0	8	3600635	3737289	3600635	42.4
NIPH 2036	SAMN01087860	ATGK00000000.1	Acinetobacter colistiniresistens	Acinetobacter colistiniresistens	100	3.89768	99.97	0.89	0	11	1019064	3897684	435584	41.26
ANC 3623	SAMN01087862	APSA00000000.1	Acinetobacter courvalinii	Acinetobacter courvalinii	100	3.99249	99.97	0.65	0	2	3433681	3992489	3433681	42.73
WCHAc060092	SAMN08772519	PYIW00000000.1	Acinetobacter cumulans	Acinetobacter cumulans	100	3.43972	100	1.19	0	87	218646	3439718	80751	40.23
WCHA30	SAMN05356262	CP029397.2	Acinetobacter defluvii	Acinetobacter defluvii	100	3.81227	99.57	0.99	0	9	3353930	3812268	3353930	38.07
ANC 4105	SAMN01087866	APRL00000000.1	Acinetobacter dispersus	Acinetobacter dispersus	100	3.93933	99.97	0.4	0	2	3721010	3939333	3721010	40.45
114	SAMN04110325	CP012808.1	Acinetobacter equi	Acinetobacter equi	100	3.05427	99.64	1.5	25	1	3054269	3054269	3054269	34.89
ANC 4275	SAMN05185381	LZDS00000000.1	Acinetobacter gandensis	Acinetobacter gandensis	100	3.17636	99.55	0	0	30	308952	3176356	266198	39.68
CIP 107464	SAMN01087849	APPN00000000.1	Acinetobacter gerneri	Acinetobacter gerneri	100	4.59517	99.82	0.52	0	42	841291	4595172	564812	37.74
AC 1271	SAMN04924829	LXGN00000000.1	Acinetobacter guerrae	Acinetobacter guerrae	100	3.42173	99.79	0.4	0	34	570152	3414642	360814	39.18
CIP 63.46	SAMN01828179	APOS00000000.1	Acinetobacter guillouiae	Acinetobacter guillouiae	100	4.86254	99.5	2.5	7.69	38	1651528	4862545	411685	38.16
CIP 110306	SAMN01828185	ATGG00000000.1	Acinetobacter gyllenbergii	Acinetobacter gyllenbergii	100	4.55135	98.03	0.99	0	13	1921223	4551346	1337924	40.84
CIP 64.3	SAMN01828153	APQQ00000000.1	Acinetobacter haemolyticus	Acinetobacter haemolyticus	100	3.51308	99.4	0.18	0	15	611672	3513082	371817	39.65
JCM 31009	SAMN10908556	SGIM00000000.1	Acinetobacter halotolerans	Acinetobacter halotolerans	100	3.2907	100	0.14	0	34	434066	3286650	226082	39.98
HITLi7	SAMN03274949	JXBK00000000.1	Acinetobacter harbinensis	Acinetobacter harbinensis	100	2.89979	99.55	0.47	0	6	2633214	2899785	2633214	41.54
ANC 4215	SAMN02335352	ATGH00000000.1	Acinetobacter indicus	Acinetobacter indicus	100	3.21164	99.93	0.81	0	17	949323	3211639	800571	45.41
CIP 64.6	SAMN02471272	APON00000000.1	Acinetobacter johnsonii	Acinetobacter johnsonii	100	3.53249	100	0.71	0	148	170904	3518846	58817	41.31
CIP 64.5	SAMD00019882	APPX00000000.1	Acinetobacter junii	Acinetobacter junii	100	3.22683	100	0	0	107	128784	3226594	55221	38.69
ANC 4667	SAMN05421732	FMYO00000000.1	Acinetobacter kookii	Acinetobacter kookii	100	3.0854	99.68	0.44	0	22	959112	3085401	288148	42.96
NRRL B-41902	SAMN04437545	LRPE00000000.1	Acinetobacter lactucae	Acinetobacter lactucae	100	3.91621	100	0.42	0	39	475420	3916209	187729	38.64
185	SAMN14278072	CP049916.1	Acinetobacter lanii	Acinetobacter lanii	100	3.42871	99.08	0.68	0	2	3408300	3428714	3408300	41.28
BRTC-1	SAMN05520995	CP016895.1	Acinetobacter larvae	Acinetobacter larvae	100	3.7411	98.39	1.16	0	1	3741098	3741098	3741098	41.64
NIPH 512	SAMN02356578	AYHO00000000.1	Acinetobacter lwoffii	Acinetobacter lwoffii	100	3.382	99.93	0.36	0	16	1700421	3382003	1700421	43.09
NIPH 236	SAMN01828190	APOJ00000000.1	Acinetobacter modestus	Acinetobacter modestus	100	3.54406	99.29	0.76	0	19	1965408	3544061	1965408	38.44
CIP 110549	SAMN02335355	AYER00000000.1	Acinetobacter nectaris	Acinetobacter nectaris	100	2.66817	91.47	1.6	6.67	34	875892	2668173	289024	36.67
NIPH 2119	SAMN01828182	APOP00000000.1	Acinetobacter nosocomialis	Acinetobacter nosocomialis	100	3.90688	100	0	0	1	3906876	3906876	3906876	38.7
CIP 108168	SAMN01828186	APOM00000000.1	Acinetobacter parvus	Acinetobacter parvus	100	2.91264	99.04	0.3	0	9	1475197	2912642	1475197	41.68
LW15	SAMN07184470	NIFO00000000.1	Acinetobacter piscicola	Acinetobacter piscicola	100	3.57615	99.57	0.12	0	53	748992	3573726	218610	37.16
CIP 70.29	SAMN01828154	APQP00000000.1	Acinetobacter pittii	Acinetobacter pittii	100	3.83031	100	0.09	0	13	1279742	3830310	812029	38.8
PBJ7	SAMN06891249	NEXX00000000.1	Acinetobacter populi	Acinetobacter populi	100	3.6867	98.44	1.46	10	12	1322962	3686702	646435	40.16
ANC 4149	SAMN04510421	LUAW00000000.1	Acinetobacter pragensis	Acinetobacter pragensis	100	3.70561	99.4	0.92	12.5	70	258210	3705613	101336	44.05
NIPH 809	SAMN05828395	APOI00000000.1	Acinetobacter proteolyticus	Acinetobacter proteolyticus	100	4.37465	100	1.24	0	36	451296	4374650	211837	41.09
ANC 5044	SAMN07988768	PHRG00000000.1	Acinetobacter pseudolwoffii	Acinetobacter pseudolwoffii	100	3.10531	100	0.89	62.5	30	1006101	3105311	452618	43.25
S23	SAMN11607903	CP036789.1	Acinetobacter pullicarnis	Acinetobacter pullicarnis	100	4.12506	99.88	0.83	0	3	3969478	4125062	3969478	41.53
B301	SAMN13742455	JAAARQ000000000.1	Acinetobacter pullorum	Acinetobacter pullorum	100	3.10268	98.86	1.35	14.29	3	3059385	3102684	3059385	37
ANC 4466	SAMN05421731	OANT00000000.1	Acinetobacter puyangensis	Acinetobacter puyangensis	100	3.78122	98.67	2.05	0	35	960085	3781219	373721	40.23
ANC 4671	SAMN05846377	MKKK00000000.1	Acinetobacter qingfengensis	Acinetobacter qingfengensis	100	3.14077	97.38	0.49	0	74	295745	3140771	105244	38.1
CIP 103788	SAMN01087835	APQF00000000.1	Acinetobacter radioresistens	Acinetobacter radioresistens	100	3.19549	100	0.36	0	13	1938345	3195486	1938345	41.66
WCHAc060115	SAMN09842375	RAXT00000000.1	Acinetobacter rongchengensis	Acinetobacter rongchengensis	100	4.10213	99.5	1.05	0	194	281980	4083923	68539	37.65
CIP 110305	SAMN01087851	ATGI00000000.1	Acinetobacter rudis	Acinetobacter rudis	100	3.96179	99.41	3.29	0	151	177545	3961794	54642	39.03
CIP 107287	SAMN02471245	APPQ00000000.1	Acinetobacter schindleri	Acinetobacter schindleri	100	3.19703	99.62	0.07	0	132	223947	3187772	65440	42.43
NIPH 973	SAMN01828183	APOO00000000.1	Acinetobacter seifertii	Acinetobacter seifertii	100	4.23169	99.64	0.37	0	16	2486286	4231694	2486286	38.6
323-1	SAMN14278074	CP049801.1	Acinetobacter shaoyimingii	Acinetobacter shaoyimingii	100	3.57104	99.45	0.89	0	1	3571042	3571042	3571042	38.26
WCHAc060041	SAMN08772518	PYIX00000000.2	Acinetobacter sichuanensis	Acinetobacter sichuanensis	100	4.72132	99.57	2.46	0	168	362987	4721323	139558	37.1
CIP 110264	SAMN01087844	APPU00000000.1	Acinetobacter soli	Acinetobacter soli	100	3.35999	99.6	0.36	0	9	1945459	3359986	1945459	43.16
CIP 107469	SAMN01087852	AQFM00000000.1	Acinetobacter tandoii	Acinetobacter tandoii	100	4.05981	100	1	14.29	48	573052	4059812	228053	40.02
WCHAc060012	SAMN09842372	RAXV00000000.1	Acinetobacter tianfuensis	Acinetobacter tianfuensis	100	3.46492	100	0.62	0	103	304086	3460476	77978	42.29
CIP 107465	SAMN02440441	AYEV00000000.1	Acinetobacter tjernbergiae	Acinetobacter tjernbergiae	100	3.69238	99.96	0.88	0	50	291580	3692377	129087	38.54
CIP 107472	SAMN02743902	APPY00000000.1	Acinetobacter towneri	Acinetobacter towneri	100	2.85249	99.22	0.71	0	93	580116	2852490	74945	41.17
CIP 107286	SAMD00019903	APQA00000000.1	Acinetobacter ursingii	Acinetobacter ursingii	100	3.5076	99.75	0.1	0	91	362443	3507597	110141	40.06
NIPH 2171	SAMN01087857	APRS00000000.1	Acinetobacter variabilis	Acinetobacter variabilis	100	3.50076	99.97	1.1	0	7	1989557	3500761	1989557	41.99
CIP 110063	SAMN02471743	APPO00000000.1	Acinetobacter venetianus	Acinetobacter venetianus	100	3.46434	100	0.16	0	87	205790	3464338	67953	39.2
NIPH 2168	SAMN01828132	APRW00000000.1	Acinetobacter vivianii	Acinetobacter vivianii	100	4.0849	99.97	0.86	0	3	3343421	4084898	3343421	41.4
dk386	SAMN13118455	CP045650.1	Acinetobacter wanghuae	Acinetobacter wanghuae	100	2.76776	98.84	0.53	0	1	2767765	2767765	2767765	40.6
WCHA60	SAMN05356836	CP031716.1	Acinetobacter wuhouensis	Acinetobacter wuhouensis	100	3.96045	99.5	1.13	0	8	3851088	3960451	3851088	38.22
TG31977	SAMN10261640	GCA_003978795.1	Acinetobacter baumannii	Acinetobacter courvalinii	99.86	4.01841	99.79	0.65	0	28	865283	4016637	455188	42.68
4300STDY7045758	SAMEA104305254	GCA_900495365.1	Acinetobacter baumannii	Acinetobacter nosocomialis	98.05	3.89263	99.88	0.18	0	51	390425	3881850	203940	38.71
4300STDY7045696	SAMEA104305192	GCA_900494785.1	Acinetobacter baumannii	Acinetobacter nosocomialis	98.04	3.88477	99.88	0	0	53	417059	3881701	192949	38.7
4300STDY7045796	SAMEA104305291	GCA_900495745.1	Acinetobacter baumannii	Acinetobacter nosocomialis	97.98	3.9846	100	0	0	52	488181	3977114	153414	38.62
4300STDY7045717	SAMEA104305213	GCA_900494855.1	Acinetobacter baumannii	Acinetobacter nosocomialis	97.8	3.85068	100	0.36	0	46	356045	3850278	163946	38.73
4300STDY7045734	SAMEA104305230	GCA_900495105.1	Acinetobacter baumannii	Acinetobacter nosocomialis	97.79	3.84982	100	0.36	0	45	356246	3848271	165169	38.72
4300STDY7045890	SAMEA104305366	GCA_900496715.1	Acinetobacter baumannii	Acinetobacter nosocomialis	97.78	3.87608	100	0.62	0	64	385457	3874332	166701	38.74
4300STDY7045889	SAMEA104305365	GCA_900496685.1	Acinetobacter baumannii	Acinetobacter nosocomialis	97.67	3.96666	100	0.12	0	17	980074	3964265	755446	38.65
4300STDY7045887	SAMEA104305386	GCA_900496515.1	Acinetobacter baumannii	Acinetobacter pittii	97.05	3.7714	100	0.8	0	34	791424	3767955	273540	38.83
4300STDY7045719	SAMEA104305215	GCA_900495015.1	Acinetobacter baumannii	Acinetobacter pittii	96.98	4.01123	100	0.16	0	60	341822	4010912	132502	38.84
1	SAMN03121815	GCA_000805365.1	Acinetobacter baumannii	Acinetobacter seifertii	96.89	3.96821	100	0.31	0	124	181267	3961598	69027	38.47
DE0058	SAMN11792218	GCA_008764415.1	Acinetobacter baumannii	Acinetobacter courvalinii	96.4	3.94035	99.97	0.86	0	30	891541	3940351	344251	42.62
WPB103	SAMN10531494	GCA_003945465.1	Acinetobacter baumannii	Taxon 45	96.8	3.24087	99.64	0	0	1	3240866	3240866	3240866	38.8
SFB21	SAMEA6506343	GCA_902753875.1	Acinetobacter bouvetii	Taxon 90	100	3.4631	99.55	0.43	0	64	333205	3463095	119867	41.24
ANC 3811	SAMN01828158	GCA_000399665.1	Acinetobacter calcoaceticus	Taxon 49	100	3.82768	100	0.03	0	2	3555055	3827685	3555055	38.57
JUb89	SAMN10361118	GCA_004345325.1	Acinetobacter calcoaceticus	Taxon 81	100	4.04349	99.75	1.89	0	60	440333	4043490	138718	42.85
GK2	SAMN04386095	GCA_001510805.1	Acinetobacter calcoaceticus	Taxon 53	100	3.74264	100	0	0	28	1326269	3742642	316549	38.59
Acinetobacter calcoaceticus str. 2117	SAMEA4830816	GCA_900520355.1	Acinetobacter calcoaceticus	Taxon 53	96.34	3.93411	100	0.03	0	1	3934114	3934114	3934114	38.74
NIPH 1859	SAMN01087859	GCA_000369765.1	Acinetobacter colistiniresistens	Taxon 44	100	4.2233	100	0.96	0	8	1740688	4223296	1119451	41.43
NCCP 16014	SAMN12340932	GCA_009884975.1	Acinetobacter dispersus	Taxon 43	96.83	4.02484	99.97	0.27	0	1	4024840	4024840	4024840	40.73
NCCP 16015	SAMN12340933	GCA_009884295.1	Acinetobacter gyllenbergii	Acinetobacter proteolyticus	97.89	4.09119	100	0.65	0	1	4091186	4091186	4091186	41.35
KCRI-45	SAMEA4646225	GCA_900406805.1	Acinetobacter haemolyticus	Taxon 44	96.51	3.97145	99.97	1.25	0	120	235322	3957862	74699	41.17
KCRI-348C	SAMEA4646222	GCA_900406815.1	Acinetobacter haemolyticus	Taxon 68	100	3.29414	100	0.09	0	43	304793	3283148	156290	39.71
MII	SAMN02848464	GCA_000761495.1	Acinetobacter idrijaensis	Acinetobacter lwoffii	96.08	3.84687	99.93	0.35	0	257	297577	3720062	60659	42.79
AJ-1	SAMN14564659	GCA_013186005.1	Acinetobacter johnsonii	Taxon 71	98.51	3.29129	97.69	1.13	0	11	2516871	3291293	2516871	41.14
AJ1	SAMN14564649	GCA_012371395.1	Acinetobacter johnsonii	Taxon 71	98.6	3.16493	97.33	1.13	0	102	209665	3164932	80134	41.03
ANC 3681	SAMN01087830	GCA_000368805.1	Acinetobacter johnsonii	Taxon 42	100	3.5405	100	0.36	0	8	1953969	3540498	1953969	41.53
MB44	SAMN03571285	GCA_001483265.1	Acinetobacter johnsonii	Taxon 52	100	3.3576	100	0.89	0	73	183651	3357033	106230	41.37
XBB1	SAMN03268929	GCA_001484935.1	Acinetobacter johnsonii	Taxon 52	96.03	4.08133	99.97	0.51	0	9	3509795	4081329	3509795	41.09
LXL_C1	SAMN09652504	GCA_003335165.1	Acinetobacter johnsonii	Taxon 52	99.59	3.39871	100	0.36	0	1	3398706	3398706	3398706	41.29
AJ_082	SAMN10249157	GCA_003939325.1	Acinetobacter johnsonii	Taxon 74	100	3.56222	100	0.47	0	167	188642	3562221	63554	41.08
AJ_385	SAMN10249155	GCA_003940285.1	Acinetobacter johnsonii	Taxon 52	96.1	3.91743	100	0.63	0	199	208570	3917432	63574	41.02
IC001	SAMN07298690	GCA_003952785.1	Acinetobacter johnsonii	Taxon 75	100	3.73623	100	0.71	0	5	3610322	3736232	3610322	41.47
M19	SAMN11047491	GCA_004337595.1	Acinetobacter johnsonii	Taxon 52	96.39	3.80425	100	0.36	0	2	3749210	3804254	3749210	41.31
JH7	SAMN12773519	GCA_009823385.1	Acinetobacter johnsonii	Taxon 54	96.11	3.41014	100	0.5	0	71	264360	3407572	125734	41.43
18QD2AZ57W	SAMN13531404	GCA_009828985.1	Acinetobacter johnsonii	Taxon 54	96.2	3.60944	100	0.38	0	63	261041	3606709	154472	41.45
B23	SAMN06885783	GCA_012271875.1	Acinetobacter johnsonii	Taxon 54	96.03	3.52549	100	0.36	0	17	676648	3525490	349308	41.37
C6	SAMEA56643418	GCA_900162715.1	Acinetobacter johnsonii	Taxon 42	96	3.70544	100	0.89	0	26	569788	3705435	289023	41.4
AJ01M	SAMEA104166933	GCA_900199565.1	Acinetobacter johnsonii	Taxon 52	96.03	3.64941	100	0.51	0	118	337693	3649410	85293	41.51
TUM15403	SAMD00175141	GCA_009003975.1	Acinetobacter oleivorans	Taxon 46	99.77	4.12465	100	0.47	0	212	191849	4114892	50541	38.61
TUM15548	SAMD00175282	GCA_009013815.1	Acinetobacter oleivorans	Taxon 46	96.81	4.08737	100	0.26	0	26	1461123	4075730	479599	38.5
CM11	SAMN03420853	GCA_000962795.1	Acinetobacter parvus	Acinetobacter modestus	96.89	3.60557	96	1.38	0	117	679011	3605569	349361	39.44
C1T1-2_a	SAMN10784977	GCA_004152775.1	Acinetobacter piscicola	Taxon 76	100	3.81403	99.93	0.83	0	44	553454	3814033	252671	38.02
AS012629	SAMN12250948	GCA_010612445.1	Acinetobacter pittii	Acinetobacter lactucae	97.69	3.94557	100	0.54	0	38	310251	3748157	180008	38.69
ANC 4050	SAMN01828157	GCA_000399685.1	Acinetobacter pittii	Taxon 48	100	3.83683	100	0.41	0	1	3836826	3836826	3836826	38.8
LC510	SAMN03493513	GCA_001005885.2	Acinetobacter pittii	Taxon 66	97.05	3.76713	100	0.71	0	115	226186	3767126	66955	38.63
ABBL016	SAMN04145627	GCA_001432505.1	Acinetobacter pittii	Taxon 51	100	3.8747	99.29	0.12	0	34	643555	3874701	212743	38.79
PR366	SAMN06837781	GCA_002137095.1	Acinetobacter pittii	Taxon 62	100	3.76627	100	0	0	88	340168	3766270	141987	38.82
UBA4954	SAMN06455157	GCA_002397425.1	Acinetobacter pittii	Taxon 62	97.52	3.80872	99.4	0.15	0	34	436083	3808724	166557	38.66
KCJK7889	SAMN08887213	GCA_003053325.1	Acinetobacter pittii	Taxon 66	100	3.74962	100	0.64	0	30	1334340	3744615	409323	38.49
2012N08-034	SAMN09069678	GCA_003359215.2	Acinetobacter pittii	Taxon 72	100	3.89824	91.72	1.44	0	5	3866831	3898236	3866831	38.69
SE63	SAMN12228392	GCA_006965565.1	Acinetobacter tandoii	Taxon 65	96.14	3.55666	99.91	0.76	0	3	3543632	3556660	3543632	42.1
SC36	SAMN03466611	GCA_002795165.1	Acinetobacter tandoii	Taxon 65	100	3.41455	99.89	0.36	0	51	273613	3411740	176225	41.98
5-2Ac02	SAMN05860603	GCA_001758345.1	Acinetobacter towneri	Taxon 47	97.2	2.95145	99.04	0.71	0	67	432187	2951447	103832	40.89
SCsl29	SAMN11928044	GCA_009822135.1	Acinetobacter variabilis	Taxon 86	100	3.57851	99.93	0.81	0	148	210507	3578510	66727	41.9
ABNIH27	SAMN04287066	GCA_002919905.1	Acinetobacter calcoaceticus/baumannii	Acinetobacter baumannii	97.56	4.06009	99.75	0.58	0	124	195655	4060087	89077	39.01
A354	SAMN03782444	GCA_001990725.1	Acinetobacter genomosp.	Acinetobacter seifertii	96.88	3.98326	100	0.35	0	39	557216	3976768	346759	38.46
A362	SAMN03784702	GCA_001990735.1	Acinetobacter genomosp.	Acinetobacter seifertii	96.77	4.34437	99.93	0.13	0	73	835665	4334929	359374	38.48
WCHAc010034	SAMN05356835	CP032279.1	Acinetobacter sp	Taxon 37	100	3.63064	99.98	0.42	66.67	1	3630637	3630637	3630637	49.61
RUH2624	SAMN02463742	GCA_000162375.2	Acinetobacter sp	Acinetobacter nosocomialis	97.86	3.95263	99.93	0	0	8	3295382	3952634	3295382	38.71
SH024	SAMN02463817	GCA_000163635.1	Acinetobacter sp	Acinetobacter pittii	97.61	3.97084	99.82	0	0	26	1447123	3970841	870269	38.73
P8-3-8	SAMN02470194	GCA_000214135.2	Acinetobacter sp	Taxon 40	100	3.89233	99.5	0.44	0	160	263928	3876868	58717	37.59
NBRC 100985	SAMD00041787	GCA_000241225.2	Acinetobacter sp	Acinetobacter venetianus	97.62	3.5181	100	0.07	0	55	371934	3514963	140040	38.96
NCTC 7422	SAMN02471590	GCA_000248195.2	Acinetobacter sp	Acinetobacter colistiniresistens	98.36	3.99265	99.82	0.62	0	146	234602	3986687	63642	41.28
GG2	SAMN02471865	GCA_000292385.1	Acinetobacter sp	Acinetobacter seifertii	96.92	3.87311	100	0.13	0	40	490831	3873115	168611	38.41
TG27347	SAMN02471235	GCA_000301635.1	Acinetobacter sp	Acinetobacter pittii	96.73	4.01675	100	0	0	72	306152	4011713	133924	38.63
TG19627	SAMN02471257	GCA_000302415.1	Acinetobacter sp	Genomic sp. 16	99.96	4.52465	100	0.62	0	88	441825	4517865	159110	40.77
TG2027	SAMN02471269	GCA_000302435.1	Acinetobacter sp	Acinetobacter pittii	96.72	3.92724	100	0.12	0	58	470549	3924729	242604	38.69
WC-141	SAMN00761232	GCA_000313935.1	Acinetobacter sp	Taxon 41	100	3.93225	100	0.18	0	82	263389	3929477	124158	38.85
WC-323	SAMN00761241	GCA_000314615.1	Acinetobacter sp	Acinetobacter courvalinii	96.51	4.0474	99.97	0.15	0	68	508686	4044898	113191	42.62
OIFC021	SAMN00761218	GCA_000335575.1	Acinetobacter sp	Acinetobacter nosocomialis	97.6	4.08406	100	0	0	74	376844	4072578	112265	38.63
CIP A162	SAMN01087911	GCA_000367905.1	Acinetobacter sp	Acinetobacter lwoffii	99.94	3.36406	99.93	0.36	0	7	1807690	3364056	1807690	43.03
CIP A165	SAMN01828189	GCA_000367985.1	Acinetobacter sp	Genomic sp. 6	96.55	3.57818	99.64	1.07	0	8	1565100	3578179	627060	40.15
ANC 3789	SAMN01828173	GCA_000368265.1	Acinetobacter sp	Taxon 25A	100	3.2486	97.68	1.7	0	11	2385080	3248600	2385080	41.23
CIP 102159	SAMN01828172	GCA_000368285.1	Acinetobacter sp	Acinetobacter parvus	98.62	2.97326	99.04	0.47	0	2	2022270	2973263	2022270	41.73
CIP 102129	SAMN01828171	GCA_000368305.1	Acinetobacter sp	Acinetobacter parvus	97.16	2.9979	99.22	0.04	0	11	1237443	2997897	833245	41.89
CIP 102529	SAMN01828170	GCA_000368325.1	Acinetobacter sp	Acinetobacter parvus	98.78	3.0272	99.04	0.19	0	13	1949732	3027203	1949732	41.65
NIPH 758	SAMN01828169	GCA_000368345.1	Acinetobacter sp	Acinetobacter vivianii	97.05	4.07023	99.97	0.44	0	13	1807559	4070232	564936	41.13
CIP 102082	SAMN01828168	GCA_000368365.1	Acinetobacter sp	Acinetobacter parvus	98.61	3.01029	98.97	0.47	0	16	2383378	3010293	2383378	41.6
NIPH 899	SAMN01828167	GCA_000368385.1	Acinetobacter sp	Acinetobacter variabilis	96.39	3.82012	99.9	1.51	0	32	921806	3820119	614567	41.89
NIPH 817	SAMN01828166	GCA_000368405.1	Acinetobacter sp	Taxon 46	100	4.1189	100	0.47	0	16	3259127	4118901	3259127	38.58
CIP 56.2	SAMN01087914	GCA_000368445.1	Acinetobacter sp	Genomic sp. 16	96.02	4.36777	100	0.62	0	4	3167346	4367771	3167346	40.95
ANC 3929	SAMN01828138	GCA_000369405.1	Acinetobacter sp	Taxon 21	100	4.28774	100	0.36	0	10	1276925	4287739	972646	40.35
NIPH 284	SAMN01087868	GCA_000369425.1	Acinetobacter sp	Taxon 45	100	3.19061	99.6	0	0	22	1734760	3190612	1734760	38.95
CIP 53.82	SAMN01828136	GCA_000369465.1	Acinetobacter sp	Acinetobacter indicus	97.72	3.15034	99.93	0.58	0	11	1993591	3150340	1993591	45.87
ANC 4105	SAMN01087867	GCA_000369485.1	Acinetobacter sp	Taxon 43	100	4.10693	99.97	0.56	0	5	1932906	4106934	923870	40.48
NIPH 298	SAMN01087856	GCA_000369505.1	Acinetobacter sp	Genomic sp. 6	100	3.48684	100	0.23	0	4	2409691	3486837	2409691	40.17
CIP 70.18	SAMN01087864	GCA_000369525.1	Acinetobacter sp	Genomic sp. 16	100	4.66318	100	0.62	0	28	2623269	4663178	2623269	40.71
NIPH 1847	SAMN01087861	GCA_000369605.1	Acinetobacter sp	Acinetobacter courvalinii	96.6	3.95409	99.97	0.91	0	4	2475476	3954090	2475476	42.91
CIP 64.2	SAMN01087858	GCA_000369645.1	Acinetobacter sp	Acinetobacter colistiniresistens	98.28	4.04914	99.64	0.62	0	9	2184319	4049142	2184319	41.29
CIP 51.11	SAMN01828134	GCA_000369665.1	Acinetobacter sp	Acinetobacter lwoffii	96.16	3.14376	99.57	0	0	5	2226036	3143762	2226036	43.14
CIP 102136	SAMN01828133	GCA_000369685.1	Acinetobacter sp	Acinetobacter lwoffii	96.22	3.60661	99.93	0.24	0	20	2004927	3606614	2004927	42.45
CIP 101966	SAMN01828131	GCA_000369725.1	Acinetobacter sp	Acinetobacter lwoffii	96.18	3.52846	99.93	0.77	0	18	1691437	3528462	671623	42.8
NIPH 2100	SAMN01828129	GCA_000369805.1	Acinetobacter sp	Taxon 22	99.99	3.92951	99.97	0.55	0	1	3929510	3929510	3929510	40.88
NIPH 542	SAMN01828128	GCA_000369825.1	Acinetobacter sp	Acinetobacter oleivorans	96.87	4.17639	100	0.36	0	8	2509746	4176391	2509746	38.79
ANC 3880	SAMN01087865	GCA_000369845.1	Acinetobacter sp	Genomic sp. 16	96.64	4.37423	100	0.67	0	14	984416	4374226	600905	40.83
CIP 102143	SAMN01828127	GCA_000369865.1	Acinetobacter sp	Acinetobacter parvus	98.8	3.02507	99.04	0.89	0	26	2258701	3025070	2258701	41.51
MDS7A	SAMN02472123	GCA_000386005.1	Acinetobacter sp	Taxon 47	100	2.96728	98.53	0.78	0	129	163183	2962157	64128	40.99
CIP 110321	SAMN01087863	GCA_000400715.1	Acinetobacter sp	Genomic sp. 15BJ	100	4.30314	99.97	1.48	0	8	2145559	4303137	589091	40.73
COS3	SAMN02345639	GCA_000475335.1	Acinetobacter sp	Acinetobacter venetianus	97.39	3.44029	100	0.07	0	59	311591	3433330	159063	39.03
1578804	SAMN02385038	GCA_000582075.1	Acinetobacter sp	Acinetobacter pittii	97.08	4.0961	98.75	0	0	162	220232	4093955	90298	38.73
1245249	SAMN02404487	GCA_000584575.1	Acinetobacter sp	Acinetobacter pittii	97.11	3.96285	99.83	0	0	199	145002	3953223	60960	38.93
1564232	SAMN02404527	GCA_000584815.2	Acinetobacter sp	Acinetobacter pittii	97.07	3.90474	95.62	0	0	23	699894	3904739	363922	39.04
UNC436CL71CviS28	SAMN02743943	GCA_000620525.1	Acinetobacter sp	Acinetobacter radioresistens	99.14	3.22656	100	0.04	0	103	219414	3226563	75294	41.59
MN12	SAMN03020262	GCA_000764915.1	Acinetobacter sp	Genomic sp. 16	96.97	4.31447	100	0.89	0	100	249707	4312573	107558	40.75
neg1	SAMN03105795	GCA_000788125.1	Acinetobacter sp	Acinetobacter vivianii	97.16	3.91781	99.97	0.53	0	26	1221763	3917491	298131	41.19
ZOR0008	SAMN03021523	GCA_000800865.1	Acinetobacter sp	Acinetobacter pittii	96.67	4.12721	100	0.45	0	131	210207	4116050	81628	38.63
YZS-X1-1	SAMN03254432	GCA_000804305.1	Acinetobacter sp	Acinetobacter variabilis	97.41	3.27866	99.97	0.09	0	70	256204	3275774	97146	42.05
A47	SAMN03143560	GCA_000805455.1	Acinetobacter sp	Taxon 50	100	3.9135	99.97	0.9	0	39	661192	3900859	511473	44.49
NBRC 110496	SAMD00020359	GCA_000876115.1	Acinetobacter sp	Acinetobacter colistiniresistens	99.7	4.40306	99.91	0.36	0	164	238765	4402924	76999	40.95
243_ASPC	SAMN03197433	GCA_001054715.1	Acinetobacter sp	Acinetobacter soli	98.36	3.69713	99.91	0.66	0	134	223293	3694129	81056	42.64
V2	SAMN03343989	GCA_001188385.1	Acinetobacter sp	Acinetobacter oleivorans	96.37	4.00785	97.52	0.09	0	16	1913879	4007850	466223	38.59
TTH0-4	SAMN04008121	GCA_001278715.1	Acinetobacter sp	Acinetobacter albensis	97.99	2.96245	99.57	0.43	0	1	2962453	2962453	2962453	38.74
Leaf130	SAMN04151649	GCA_001423205.1	Acinetobacter sp	Acinetobacter calcoaceticus	96.22	4.04586	99.97	0.76	0	12	2297303	4045863	2297303	38.46
LMB-5	SAMN04420610	GCA_001541635.1	Acinetobacter sp	Acinetobacter pittii	96.19	3.89031	100	0.39	0	52	635096	3857211	382902	38.66
BMW17	SAMN04457777	GCA_001592855.1	Acinetobacter sp	Taxon 54	100	3.56013	100	0.36	0	59	302102	3556449	98448	41.46
NRRL B-65365	SAMN04437122	GCA_001605865.1	Acinetobacter sp	Acinetobacter vivianii	97.09	4.00087	99.88	0.86	0	89	270914	4000872	100604	41.29
TGL-Y2	SAMN04002505	GCA_001612555.1	Acinetobacter sp	Taxon 55	100	3.69129	99.96	0.8	0	3	3383728	3691287	3383728	39.86
SFA	SAMN04505917	GCA_001647535.1	Acinetobacter sp	Taxon 56	100	3.14045	99.81	0.5	0	21	352763	3140053	267531	43.13
SFB	SAMN04505912	GCA_001647545.1	Acinetobacter sp	Taxon 57	100	3.30772	100	0	0	17	643301	3307344	432430	40.32
SFD	SAMN04505924	GCA_001647575.1	Acinetobacter sp	Taxon 56	98.5	3.12733	99.93	0.5	0	18	842816	3127330	390552	43.14
AR2-3	SAMN05560419	GCA_001878775.1	Acinetobacter sp	Acinetobacter lwoffii	96.23	3.22001	99.66	0.07	0	113	263427	3220005	80304	43.01
ANC 4945	SAMN06344917	GCA_002018365.1	Acinetobacter sp	Taxon 36	100	3.41839	99.55	0.19	0	14	736113	3418391	346896	40.82
ANC 5600	SAMN06344897	GCA_002018395.1	Acinetobacter sp	Taxon 59	100	3.44947	99.54	0.42	0	18	762248	3449469	554840	40.36
MF4640	SAMN06340231	GCA_002018895.1	Acinetobacter sp	Acinetobacter johnsonii	96.06	3.79448	100	0.51	0	159	169790	3794480	56959	41.2
MF4642	SAMN06340283	GCA_002018925.1	Acinetobacter sp	Acinetobacter johnsonii	96.17	3.3617	100	0.36	0	92	291482	3361702	90358	41.34
ANC 4204	SAMN06641972	GCA_002135205.1	Acinetobacter sp	Taxon 39	100	3.89558	100	0.77	0	19	784040	3895580	429472	40.77
ANC 4999	SAMN06641970	GCA_002135235.1	Acinetobacter sp	Taxon 35	100	3.12961	100	0.28	0	19	721098	3129605	341341	38.06
ANC 4218	SAMN06641968	GCA_002135245.1	Acinetobacter sp	Taxon 32	100	3.39055	99.86	0.75	0	35	346182	3390549	197333	41.75
ANC 4648	SAMN06641963	GCA_002135345.1	Acinetobacter sp	Taxon 61	100	3.09471	99.93	0.21	0	14	678243	3094706	344197	37.58
ANC 4558	SAMN06641964	GCA_002135375.1	Acinetobacter sp	Taxon 60	100	3.66182	98.91	1.36	0	31	514453	3661817	199729	35.62
WCHAc010052	SAMN07138952	GCA_002165295.2	Acinetobacter sp	Acinetobacter chinensis	96.92	3.63057	99.83	0.67	0	6	3557428	3630571	3557428	42.5
WCHA29	SAMN07138950	GCA_002165335.1	Acinetobacter sp	Taxon 45	96.82	3.02724	99.64	0.18	0	57	307003	3025042	131354	38.75
WCHA39	SAMN07138951	GCA_002165385.1	Acinetobacter sp	Taxon 45	96.7	3.37677	99.64	0.18	0	97	196262	3374211	92446	38.79
BS1	SAMN07445345	GCA_002251565.1	Acinetobacter sp	Acinetobacter pittii	97.04	3.93308	100	0	0	81	513387	3924286	138432	38.79
UBA801	SAMN06451076	GCA_002296655.1	Acinetobacter sp	Taxon 63	100	2.43634	92.9	0.36	0	60	194400	2436338	54494	41.29
UBA3106	SAMN06456478	GCA_002365595.1	Acinetobacter sp	Taxon 64	100	2.93017	97.08	0.09	0	26	340919	2930171	152333	41.76
YT-02	SAMN07331127	GCA_002412355.1	Acinetobacter sp	Acinetobacter towneri	97.41	2.99365	99.22	0.62	0	107	210021	2993647	54579	41.11
UBA5984	SAMN06453568	GCA_002429925.1	Acinetobacter sp	Acinetobacter variabilis	97.69	3.18368	99.28	0.03	0	86	170821	3183675	58756	42.17
ANC 5324	SAMN07988770	GCA_002797255.1	Acinetobacter sp	Acinetobacter pseudolwoffii	97.63	2.97862	99.73	0	0	19	901164	2978620	339232	43.41
ACNIH1	SAMN03455971	GCA_002934695.1	Acinetobacter sp	Acinetobacter variabilis	97.16	3.69616	99.91	0.54	0	8	3307251	3696158	3307251	41.85
SWBY1	SAMN08449481	GCA_002946595.1	Acinetobacter sp	Acinetobacter towneri	97.22	2.95304	99.22	0.62	0	2	2914878	2953039	2914878	41.32
AR_0276	SAMN04901666	GCA_003000705.1	Acinetobacter sp	Acinetobacter nosocomialis	97.99	4.07225	99.96	0.19	0	4	3933389	4072254	3933389	38.78
AM	SAMN08942760	GCA_003105055.1	Acinetobacter sp	Taxon 67	100	3.41144	99.91	0.75	0	55	279053	3409713	98697	40.43
CFCC 10889	SAMN04364060	GCA_003268395.1	Acinetobacter sp	Taxon 69	100	4.34092	98.98	1.27	0	178	153215	4322329	70269	37.66
CFCC 11171	SAMN04364088	GCA_003268405.1	Acinetobacter sp	Taxon 59	97.03	3.66656	99.79	0.24	0	111	280441	3654461	79342	40.3
SM1B	SAMN08798487	GCA_003289665.1	Acinetobacter sp	Acinetobacter schindleri	97	2.96915	98.91	0.07	0	34	2642931	2965911	2642931	42.68
JW	SAMN09836358	GCA_003410005.1	Acinetobacter sp	Taxon 46	99.97	4.05656	100	0.47	0	36	633182	4056561	322907	38.54
SWAC5	SAMN09780793	GCA_003419885.1	Acinetobacter sp	Acinetobacter cumulans	98.41	3.7155	100	1.17	0	74	360192	3715505	137459	40.21
S131434	SAMN09812499	GCA_003428595.1	Acinetobacter sp	Acinetobacter baumannii	97.9	3.89216	100	0.36	0	57	292399	3892159	167847	38.94
SWAC57	SAMN09780795	GCA_003569905.1	Acinetobacter sp	Taxon 39	98.52	4.11237	100	0.72	0	50	774991	4112371	209966	40.72
WCHAc060096	SAMN09842374	GCA_003611455.1	Acinetobacter sp	Acinetobacter guerrae	98.48	3.54124	99.79	0.47	0	78	377956	3535965	149878	39.26
WCHAc060007	SAMN10031519	GCA_003611515.1	Acinetobacter sp	Acinetobacter chengduensis	99.79	3.59366	99.96	1.02	0	88	345048	3585668	155052	39.95
2JN-4	SAMN10250522	GCA_003687745.1	Acinetobacter sp	Taxon 70	100	3.32424	100	0.4	0	27	596134	3319958	359242	40.07
B51(2017)	SAMN08195253	GCA_003711395.1	Acinetobacter sp	Taxon 71	100	3.0991	97.69	0.92	0	97	246481	3093461	85265	41.13
FDAARGOS_560	SAMN10163184	GCA_003812205.1	Acinetobacter sp	Acinetobacter baumannii	97.77	4.1666	100	0.37	0	3	4075289	4166595	4075289	39.29
FDAARGOS_494	SAMN10163170	GCA_003812225.1	Acinetobacter sp	Acinetobacter baumannii	97.88	3.95324	100	0.36	0	2	3952018	3953244	3952018	39.11
FDAARGOS_493	SAMN10163169	GCA_003812245.1	Acinetobacter sp	Acinetobacter baumannii	97.63	4.02146	100	0.36	0	4	3926001	4021456	3926001	39.05
BIGb0102	SAMN10361135	GCA_003815055.1	Acinetobacter sp	Acinetobacter vivianii	96.89	3.89991	99.97	0.75	0	18	735922	3899912	436282	41.27
FDAARGOS_541	SAMN10163234	GCA_003937665.1	Acinetobacter sp	Acinetobacter nosocomialis	97.81	4.08103	100	0.75	0	4	4053895	4081028	4053895	38.83
WCHAc060033	SAMN08932695	GCA_004209125.1	Acinetobacter sp	Acinetobacter wuhouensis	96.87	4.34486	99.5	1.13	0	184	170860	4326547	80046	38.1
WCHAc060006	SAMN10146838	GCA_004209135.1	Acinetobacter sp	Acinetobacter cumulans	98.46	3.69136	100	1.01	0	104	373090	3686829	115295	40.14
WCHAc060025	SAMN08932694	GCA_004209355.1	Acinetobacter sp	Acinetobacter wuhouensis	96.78	3.90391	99.5	0.83	0	65	339974	3900039	178856	37.98
ANC 5045	SAMN10994894	GCA_004331005.1	Acinetobacter sp	Acinetobacter towneri	97.88	3.04809	99.22	1.16	0	44	607952	3048092	127790	41.1
ANC 4910	SAMN10994893	GCA_004331035.1	Acinetobacter sp	Taxon 77	100	3.48102	100	0.69	0	24	410428	3481016	227375	40.47
ANC 4641	SAMN10994890	GCA_004331065.1	Acinetobacter sp	Taxon 25B	96.07	2.86083	97.32	1.54	0	45	744562	2860832	241770	41.74
ANC 4633	SAMN10994888	GCA_004331075.1	Acinetobacter sp	Taxon 25B	100	2.85016	97.68	1.63	0	15	589331	2850157	279365	41.55
ANC 4635	SAMN10994889	GCA_004331085.1	Acinetobacter sp	Taxon 25A	96.44	3.24112	97.68	1.7	0	26	571429	3241124	266640	41.34
ANC 4472	SAMN10994887	GCA_004331115.1	Acinetobacter sp	Taxon 24B	96.4	3.39359	100	0.44	0	39	309352	3393586	148476	40.96
ANC 4178	SAMN10994882	GCA_004331175.1	Acinetobacter sp	Taxon 78	100	3.38827	99.91	0.46	0	10	920144	3388270	467379	40.73
ANC 4249	SAMN10994884	GCA_004331185.1	Acinetobacter sp	Taxon 79	100	3.31285	99.93	0.44	0	70	214621	3312852	91847	41
ANC 4216	SAMN10994883	GCA_004331195.1	Acinetobacter sp	Acinetobacter kookii	97.48	3.2676	99.75	0.27	0	38	293421	3267596	176710	42.66
ANC 4862	SAMN10994892	GCA_004336635.1	Acinetobacter sp	Taxon 80	100	3.32158	99.96	0	0	72	203079	3321581	70718	40.32
3636	SAMN09083221	GCA_004339785.1	Acinetobacter sp	Acinetobacter calcoaceticus	96.33	3.91187	100	0	0	20	1414661	3911866	369419	38.69
KU 013TH	SAMN08517487	GCA_004360195.1	Acinetobacter sp	Taxon 66	97.14	3.82607	100	0	0	44	883052	3809004	324732	38.57
KU 011TH	SAMN08517484	GCA_004360215.1	Acinetobacter sp	Taxon 66	97.14	3.81981	100	0	0	45	883115	3807395	325035	38.57
3664	SAMN09081308	GCA_004364945.1	Acinetobacter sp	Taxon 82	100	3.83737	100	0	0	14	1254742	3837365	860439	38.69
RF15B	SAMN08224480	GCA_007558235.1	Acinetobacter sp	Taxon 83	99.99	3.02978	99.64	0.06	0	57	310695	3028007	167102	43.55
RF15A	SAMN08224479	GCA_007570885.1	Acinetobacter sp	Taxon 83	100	3.02373	99.61	0.13	0	66	256056	3022426	133703	43.55
AB116925	SAMN12705571	GCA_008385705.1	Acinetobacter sp	Acinetobacter baumannii	97.88	3.88099	100	0.36	0	89	256646	3873075	119351	38.95
AB118710	SAMN12705572	GCA_008385735.1	Acinetobacter sp	Acinetobacter baumannii	97.88	3.89136	100	0.37	0	56	292376	3872640	184631	38.93
C16S1	SAMN12734637	GCA_008630915.1	Acinetobacter sp	Taxon 84	100	3.37364	100	0.23	0	1	3373643	3373643	3373643	39.44
TUM15051	SAMD00174798	GCA_008979825.1	Acinetobacter sp	Acinetobacter nosocomialis	98.06	3.93049	100	0.26	0	67	420467	3922424	126941	38.71
TUM15053	SAMD00174800	GCA_008979865.1	Acinetobacter sp	Acinetobacter nosocomialis	98.1	4.04653	99.95	0.31	0	124	259304	4038009	68661	38.72
TUM15099	SAMD00174846	GCA_008982085.1	Acinetobacter sp	Acinetobacter nosocomialis	98.14	4.01608	100	0.33	0	159	324935	4010415	54112	38.71
TUM15104	SAMD00174851	GCA_008982185.1	Acinetobacter sp	Acinetobacter nosocomialis	98.15	4.03881	100	0.26	0	103	258909	4033046	106013	38.7
TUM15105	SAMD00174852	GCA_008982205.1	Acinetobacter sp	Acinetobacter nosocomialis	98.11	4.03689	100	0.33	0	103	369332	4033277	79193	38.75
TUM15283	SAMD00175021	GCA_008994715.1	Acinetobacter sp	Acinetobacter nosocomialis	98.1	3.86939	100	0.26	0	97	407690	3862735	118714	38.8
TUM15371	SAMD00175109	GCA_009000895.1	Acinetobacter sp	Acinetobacter nosocomialis	97.93	3.83239	100	0	0	133	237959	3817652	79566	38.72
TUM15372	SAMD00175110	GCA_009000995.1	Acinetobacter sp	Acinetobacter nosocomialis	97.87	3.85064	100	0	0	129	236560	3826902	72447	38.77
TUM15375	SAMD00175113	GCA_009001295.1	Acinetobacter sp	Acinetobacter nosocomialis	97.95	3.89988	99.94	0	0	133	233628	3895283	78384	38.75
TUM15378	SAMD00175116	GCA_009001635.1	Acinetobacter sp	Acinetobacter nosocomialis	97.92	3.82465	100	0	0	99	188812	3820380	80497	38.71
TUM15379	SAMD00175117	GCA_009001755.1	Acinetobacter sp	Acinetobacter nosocomialis	97.94	3.89104	100	0	0	152	195488	3886711	69408	38.78
TUM15380	SAMD00175118	GCA_009001855.1	Acinetobacter sp	Acinetobacter nosocomialis	97.95	3.81301	100	0	0	120	236600	3809115	78390	38.74
TUM15429	SAMD00175166	GCA_009005455.1	Acinetobacter sp	Acinetobacter nosocomialis	98.1	3.85691	100	0.26	0	55	369323	3855677	127907	38.67
TUM15565	SAMD00175297	GCA_009014115.1	Acinetobacter sp	Acinetobacter guerrae	98.41	3.8553	99.79	0.52	0	207	358793	3752155	149142	39.46
Ac_877	SAMN04884745	GCA_009372215.1	Acinetobacter sp	Acinetobacter pullorum	98.69	2.89728	98.8	0.89	0	109	141290	2892786	61636	36.58
dk771	SAMN13118424	GCA_009601085.1	Acinetobacter sp	Acinetobacter wanghuae	99.95	2.92438	98.96	0.53	0	48	316123	2924378	127152	40.38
YIM 103518	SAMN13221118	GCA_009707625.1	Acinetobacter sp	Taxon 85	100	2.64669	98.8	0.8	0	92	164100	2646693	65082	36.48
18QD2AZ41W	SAMN13531403	GCA_009829025.1	Acinetobacter sp	Acinetobacter pseudolwoffii	97.77	3.18458	99.73	0.05	0	69	625912	3179127	272145	43.18
PS-1	SAMN13893433	GCA_009939195.1	Acinetobacter sp	Taxon 65	96.05	3.5079	100	0.89	0	20	939390	3507903	426365	41.97
EKM10A	SAMN14052765	GCA_011075215.1	Acinetobacter sp	Acinetobacter baumannii	97.61	3.97725	99.88	0.18	0	44	622223	3973141	275334	38.95
194	SAMN14278078	GCA_011174715.1	Acinetobacter sp	Acinetobacter shaoyimingii	98.6	3.54776	99.45	0.8	0	28	602544	3547764	199097	38.11
GFQ9D191M	SAMN14149130	GCA_011174875.1	Acinetobacter sp	Taxon 86	97.34	3.49218	99.93	1.06	0	181	145701	3492184	54878	42
187	SAMN14278077	GCA_011191955.1	Acinetobacter sp	Acinetobacter lanii	97.2	3.27527	98.73	0.53	0	73	423810	3275266	143395	40.87
Tr-809	SAMN12703545	GCA_011753255.1	Acinetobacter sp	Taxon 89	100	3.86221	99.97	0.97	0	20	810022	3858325	512398	40.56
A1	SAMN14564650	GCA_012371315.1	Acinetobacter sp	Taxon 91	100	2.69703	99.01	0.89	0	92	164267	2697032	71234	41.4
ANC 4277	SAMN14763630	GCA_013004275.1	Acinetobacter sp	Taxon 94	100	3.30119	99.82	0.44	0	87	201927	3301192	88218	40.21
ANC 5414	SAMN14763637	GCA_013004295.1	Acinetobacter sp	Taxon 93	100	3.29868	99.82	0.09	0	35	392013	3298681	219726	40.39
ANC 5378	SAMN14763635	GCA_013004315.1	Acinetobacter sp	Taxon 92	100	3.20583	99.47	0	0	100	218848	3205833	77480	40.32
ANC 5084	SAMN14763634	GCA_013004415.1	Acinetobacter sp	Taxon 24B	96.32	3.33678	99.93	0.8	0	58	412021	3336782	124950	41.02
NIPH 2377	SAMN14763629	GCA_013004435.1	Acinetobacter sp	Taxon 24B	96.29	3.36028	99.93	0.62	0	103	151980	3360275	64300	40.99
J00019	SAMN14734441	GCA_013009345.1	Acinetobacter sp	Taxon 62	96.85	3.80036	100	0	0	54	361135	3791607	198090	38.69
Ac_3412	SAMN04961598	GCA_013072675.1	Acinetobacter sp	Genomic sp. 16	96.43	4.05187	100	0.89	0	14	855581	4051873	540390	40.9
Ac_5812	SAMN04961602	GCA_013072695.1	Acinetobacter sp	Taxon 95	100	4.75762	99.97	1.31	0	28	1052673	4757621	465587	40.59
10FS3-1	SAMN11349729	GCA_013343215.1	Acinetobacter sp	Taxon 83	97.87	3.65313	99.64	0.6	0	13	2966072	3653128	2966072	42.81
Swhac1	SAMN15403360	GCA_013390985.1	Acinetobacter sp	Acinetobacter towneri	97.11	3.31348	99.19	0.92	0	119	228601	3313478	101036	40.73
SwsAc2	SAMN15412820	GCA_013391465.1	Acinetobacter sp	Taxon 54	96.29	3.41668	100	0.89	0	91	252073	3416682	81444	41.46
SwsAc5	SAMN15413366	GCA_013391485.1	Acinetobacter sp	Acinetobacter towneri	97.4	3.24588	98.86	1.89	0	80	239513	3245881	118229	40.8
SwsAc3	SAMN15413150	GCA_013391495.1	Acinetobacter sp	Taxon 52	96.16	3.62394	98.04	0.75	0	89	232681	3623941	88039	41.35
SwsAc4	SAMN15413276	GCA_013391535.1	Acinetobacter sp	Taxon 45	98.27	3.1031	99.53	0.89	0	69	283490	3103096	83203	39.01
DSM 11652	SAMN05216500	GCA_900109815.1	Acinetobacter sp	Taxon 58	100	3.05128	100	0.15	0	39	478873	3051278	177695	38.65
UNC434CL69Tsu2S25	SAMN02799632	GCA_900110525.1	Acinetobacter sp	Acinetobacter pittii	97.13	4.09382	99.82	0	0	85	305087	4093819	114696	38.77
Marseille-P8049	SAMEA5131891	GCA_900625095.1	Acinetobacter sp	Taxon 73	100	3.30082	99.97	0.3	0	18	3168321	3300815	3168321	40.42
Acinetobacter sp 8I-beige	SAMEA6080463	GCA_902505955.1	Acinetobacter sp	Taxon 42	97.06	3.5215	100	0.73	0	7	2088576	3521504	2088576	41.3
Acinetobacter sp 8BE	SAMEA6080462	GCA_902505965.1	Acinetobacter sp	Acinetobacter proteolyticus	97.94	4.38671	99.93	0.65	0	35	3940127	4386715	3940127	41.16
Marseille-Q1618	SAMEA6593249	GCA_902809855.1	Acinetobacter sp	Taxon 87	100	3.55855	99.93	1.02	0	8	1509653	3558553	1411859	37.48
Marseille-Q1623	SAMEA6593251	GCA_902809895.1	Acinetobacter sp	Taxon 76	98.58	3.46666	99.93	0.47	0	4	2638019	3466657	2638019	38.02
Marseille-Q1620	SAMEA6619557	GCA_902825285.1	Acinetobacter sp	Taxon 88	100	4.08496	100	1.06	0	1	4084959	4084959	4084959	37.69
ANC 3903	SAMN06641971	NEGA00000000.1	Acinetobacter sp	Taxon 38	100	3.30888	99.83	0.16	50	30	281563	3308879	190243	41.62
ANC 4470	SAMN06641969	NEGC00000000.1	Acinetobacter sp	Taxon 34	100	3.0031	99.93	0.89	33.33	17	696939	3003099	383000	38.87
ANC 4169	SAMN06641967	NEGE00000000.1	Acinetobacter sp	Taxon 27	100	3.22825	99.9	0.47	16.67	33	298263	3228249	159983	41.53
ANC 4655	SAMN06641966	GCA_002135195.1	Acinetobacter sp	Taxon 24A	100	3.37297	100	0.53	33.33	26	464801	3372974	196474	40.12
UMGS347	SAMEA4891022	GCA_900541425.1	uncultured Acinetobacter	Acinetobacter ursingii	97.7	3.38832	99.03	0.51	0	82	171425	3388323	80175	40.05
ATCC 17978	SAMN02604331	GCA_000015425.1	Acinetobacter baumannii	Acinetobacter baumannii	97.71	4.00146	99.47	0.09	0	3	3976747	4001457	3976747	38.92
ACICU	SAMN02603140	GCA_000018445.1	Acinetobacter baumannii	Acinetobacter baumannii	97.94	3.99676	100	0.36	0	3	3904116	3996761	3904116	38.93
AB0057	SAMN02603051	GCA_000021245.2	Acinetobacter baumannii	Acinetobacter baumannii	97.52	4.06388	100	0.36	0	2	4055148	4063879	4055148	39.19
SDF	SAMEA3138277	GCA_000069205.1	Acinetobacter baumannii	Acinetobacter baumannii	96.9	3.478	97.72	0.62	0	4	3421954	3477996	3421954	39.12
AYE	SAMEA3138279	GCA_000069245.1	Acinetobacter baumannii	Acinetobacter baumannii	97.65	4.04873	100	0.43	0	5	3936291	4048735	3936291	39.32
6013113	SAMN00189090	GCA_000163375.2	Acinetobacter baumannii	Acinetobacter baumannii	97.73	3.99904	99.64	0.44	0	117	349645	3998673	126851	38.87
6014059	SAMN00189092	GCA_000163395.2	Acinetobacter baumannii	Acinetobacter baumannii	97.87	3.87881	100	0.36	0	143	237284	3878813	85739	39
AB900	SAMN02471436	GCA_000173395.1	Acinetobacter baumannii	Acinetobacter baumannii	97.6	3.91088	100	0.36	0	68	349398	3910877	118544	38.92
UMB001	SAMN02435970	GCA_000184475.2	Acinetobacter baumannii	Acinetobacter baumannii	97.76	4.01348	99.79	0.36	0	118	252959	4013480	76777	38.97
WM99c	SAMN02470285	GCA_000186645.2	Acinetobacter baumannii	Acinetobacter baumannii	97.88	4.0428	99.66	0.63	0	162	173274	4042799	51660	39.09
D1279779	SAMN02603576	GCA_000186665.4	Acinetobacter baumannii	Acinetobacter baumannii	97.78	3.7117	99.91	0.34	0	2	3704284	3711700	3704284	38.98
MDR-TJ	SAMN02603104	GCA_000187205.4	Acinetobacter baumannii	Acinetobacter baumannii	97.81	4.15341	100	0.69	0	3	3964912	4153407	3964912	39.09
1656-2	SAMN02603494	GCA_000188215.1	Acinetobacter baumannii	Acinetobacter baumannii	97.86	4.02311	100	0.36	0	3	3940614	4023106	3940614	39.05
AB210	SAMN02471594	GCA_000189655.2	Acinetobacter baumannii	Acinetobacter baumannii	97.88	4.06144	100	0.36	0	91	351410	4055866	134928	38.84
3990	SAMN02471598	GCA_000189675.2	Acinetobacter baumannii	Acinetobacter baumannii	97.93	4.01501	100	0.36	0	92	316284	4013357	87310	38.84
Naval-18	SAMN00114927	GCA_000214965.2	Acinetobacter baumannii	Acinetobacter baumannii	97.38	4.45461	99.82	0.65	0	11	1308645	4454613	1079655	38.94
Naval-81	SAMN00114928	GCA_000214985.2	Acinetobacter baumannii	Acinetobacter baumannii	97.65	4.08087	100	0.36	0	5	2424720	4080872	2424720	38.98
OIFC032	SAMN00114924	GCA_000215005.2	Acinetobacter baumannii	Acinetobacter baumannii	97.62	3.89389	100	0.09	0	4	3783250	3893886	3783250	39.04
ABNIH1	SAMN00855421	GCA_000222225.2	Acinetobacter baumannii	Acinetobacter baumannii	97.72	3.89919	99.7	0.44	0	103	251784	3899186	81821	39.12
ABNIH2	SAMN00857848	GCA_000222245.2	Acinetobacter baumannii	Acinetobacter baumannii	97.9	3.93809	99.81	0.39	0	125	261062	3938086	78659	39.14
MDR-ZJ06	SAMN02603878	GCA_000226275.2	Acinetobacter baumannii	Acinetobacter baumannii	97.78	4.02227	100	0.36	0	1	4022275	4022275	4022275	39.1
AB4857	SAMN02435900	GCA_000241665.2	Acinetobacter baumannii	Acinetobacter baumannii	97.63	4.02264	99.32	0.36	0	54	367162	4022644	189409	39.05
AB5075	SAMN02435946	GCA_000241685.2	Acinetobacter baumannii	Acinetobacter baumannii	97.6	4.05059	99.85	0.36	0	35	371909	4050163	178393	39.1
AB5256	SAMN02435969	GCA_000241705.2	Acinetobacter baumannii	Acinetobacter baumannii	97.49	4.15801	100	0.36	0	50	732474	4158015	177601	39.02
AB5711	SAMN02436013	GCA_000241725.2	Acinetobacter baumannii	Acinetobacter baumannii	97.87	4.0004	99.82	0.71	0	43	497971	3999696	195433	39.14
W7282	SAMN02471607	GCA_000248275.2	Acinetobacter baumannii	Acinetobacter baumannii	97.79	3.95119	99.93	0.71	0	127	234552	3948890	71857	38.96
Naval-17	SAMN02436551	GCA_000278605.1	Acinetobacter baumannii	Acinetobacter baumannii	97.83	4.00996	100	0.36	0	14	1962478	4007127	922625	39.12
OIFC137	SAMN02436470	GCA_000278625.1	Acinetobacter baumannii	Acinetobacter baumannii	97.67	4.08142	100	0.36	0	4	3948874	4081420	3948874	39
OIFC109	SAMN02436409	GCA_000278645.1	Acinetobacter baumannii	Acinetobacter baumannii	97.54	4.10712	99.2	0.36	0	13	921758	4107121	746556	39.01
OIFC143	SAMN02436631	GCA_000278665.1	Acinetobacter baumannii	Acinetobacter baumannii	97.42	4.44133	100	0.35	0	7	2952924	4440874	2952924	39.1
OIFC189	SAMN00114925	GCA_000278685.1	Acinetobacter baumannii	Acinetobacter baumannii	97.83	4.04312	100	0.36	0	9	1626953	4042741	1089698	39.23
AC12	SAMN02471420	GCA_000282795.3	Acinetobacter baumannii	Acinetobacter baumannii	97.91	3.85523	100	0.36	0	2	3846504	3855235	3846504	38.93
IS-123	SAMN02436485	GCA_000286535.1	Acinetobacter baumannii	Acinetobacter baumannii	97.6	4.06308	99.91	0.36	0	20	787833	4063081	366410	39.02
Canada BC-5	SAMN02436468	GCA_000286615.1	Acinetobacter baumannii	Acinetobacter baumannii	97.57	3.99802	99.93	0.36	0	3	3211753	3998016	3211753	39.16
BZICU-2	SAMN02469339	GCA_000292545.1	Acinetobacter baumannii	Acinetobacter baumannii	97.73	3.81431	100	0.36	0	154	293931	3805244	72729	38.93
IS-143	SAMN00761239	GCA_000297515.1	Acinetobacter baumannii	Acinetobacter baumannii	97.89	4.02002	100	0.36	0	71	369162	4013332	167576	39.25
IS-116	SAMN00761231	GCA_000297535.1	Acinetobacter baumannii	Acinetobacter baumannii	97.72	3.95251	100	0	0	33	685051	3950279	245621	38.87
WC-692	SAMN00761214	GCA_000297575.1	Acinetobacter baumannii	Acinetobacter baumannii	97.62	4.18345	100	0.42	0	64	364569	4178984	187130	38.9
IS-58	SAMN00761215	GCA_000297595.1	Acinetobacter baumannii	Acinetobacter baumannii	97.56	4.06389	100	0.36	0	56	467575	4062231	276191	38.97
Ab11111	SAMN02596915	GCA_000297915.1	Acinetobacter baumannii	Acinetobacter baumannii	97.82	4.08033	99.64	0.36	0	10	2462629	4080331	2462629	39.06
Ab44444	SAMN02596918	GCA_000297955.1	Acinetobacter baumannii	Acinetobacter baumannii	97.84	3.80134	99.64	0.36	0	6	1934829	3801338	1934829	39.04
ZWS1122	SAMN02470994	GCA_000299655.1	Acinetobacter baumannii	Acinetobacter baumannii	97.8	3.93726	100	0.36	0	60	393068	3937258	129488	38.96
ZWS1219	SAMN02470995	GCA_000299675.1	Acinetobacter baumannii	Acinetobacter baumannii	97.82	3.96473	100	0.36	0	70	393524	3964728	133541	39.03
AB_2007-16-25-01-7	SAMN02471225	GCA_000301295.1	Acinetobacter baumannii	Acinetobacter baumannii	97.59	3.96144	100	0.53	0	70	353194	3957423	135573	38.84
AB_2008-15-45	SAMN02471271	GCA_000301315.1	Acinetobacter baumannii	Acinetobacter baumannii	97.9	4.10073	100	0.36	0	123	274379	4094825	83014	38.99
AB_2008-15-69	SAMN02471249	GCA_000301335.1	Acinetobacter baumannii	Acinetobacter baumannii	97.57	4.13691	100	0.36	0	63	279082	4132932	127651	39.05
AB_2008-15-71	SAMN02471278	GCA_000301355.1	Acinetobacter baumannii	Acinetobacter baumannii	97.78	3.8861	100	0	0	81	270770	3882844	140379	38.9
AB_908-12	SAMN02471252	GCA_000301395.1	Acinetobacter baumannii	Acinetobacter baumannii	97.88	3.99262	100	0.36	0	102	218529	3988408	94611	38.95
AB_909-01-7	SAMN02471281	GCA_000301415.1	Acinetobacter baumannii	Acinetobacter baumannii	97.87	3.79069	100	0	0	107	242038	3787480	76009	38.92
AB_909-02-7	SAMN02471282	GCA_000301435.1	Acinetobacter baumannii	Acinetobacter baumannii	97.57	3.92964	100	0.36	0	71	326492	3919214	138985	38.91
AB_TG2028	SAMN02471284	GCA_000301515.1	Acinetobacter baumannii	Acinetobacter baumannii	97.65	3.77074	100	0.36	0	118	180406	3767331	57768	39.02
AB_TG2030	SAMN02471240	GCA_000301535.1	Acinetobacter baumannii	Acinetobacter baumannii	97.73	3.76439	100	0.36	0	124	219167	3754737	87911	39.06
AB_TG2031	SAMN02471264	GCA_000301555.1	Acinetobacter baumannii	Acinetobacter baumannii	97.67	3.78279	100	0.36	0	65	222320	3779544	140361	38.94
AB_TG2631	SAMN02471230	GCA_000301575.1	Acinetobacter baumannii	Acinetobacter baumannii	97.88	3.8813	100	0.36	0	80	312311	3876138	107953	38.93
AB_TG27323	SAMN02471231	GCA_000301595.1	Acinetobacter baumannii	Acinetobacter baumannii	97.9	3.96217	100	0.36	0	54	353947	3948901	177990	39.01
AB_2007-16-27-01	SAMN02471276	GCA_000301895.1	Acinetobacter baumannii	Acinetobacter baumannii	97.59	3.97011	100	0.36	0	54	365734	3964344	157350	38.85
AB_2008-15-34-7	SAMN02471277	GCA_000301915.1	Acinetobacter baumannii	Acinetobacter baumannii	97.77	3.91867	100	0.36	0	135	290673	3911289	77102	38.87
AB_2008-15-52	SAMN02471259	GCA_000301935.1	Acinetobacter baumannii	Acinetobacter baumannii	97.69	3.88938	100	0	0	91	270672	3885149	119999	38.91
AB_2008-15-70	SAMN02471250	GCA_000301955.1	Acinetobacter baumannii	Acinetobacter baumannii	97.87	4.10191	100	0.44	0	205	187685	4092376	55952	39
AB_2008-23-01-01-7	SAMN02471226	GCA_000301975.1	Acinetobacter baumannii	Acinetobacter baumannii	97.78	4.03216	100	0.18	0	109	271457	4029752	84761	39.25
AB_2009-04-01-7	SAMN02471279	GCA_000301995.1	Acinetobacter baumannii	Acinetobacter baumannii	97.81	3.83927	100	0	0	77	347776	3835974	103749	38.86
AB_2009-04-02-7	SAMN02471251	GCA_000302015.1	Acinetobacter baumannii	Acinetobacter baumannii	97.83	3.97203	100	0.36	0	146	200262	3966719	55248	38.96
AB_908-13	SAMN02471253	GCA_000302035.1	Acinetobacter baumannii	Acinetobacter baumannii	97.61	3.97316	100	0.36	0	138	192276	3960459	75548	38.92
AB_TG19617	SAMN02471228	GCA_000302135.1	Acinetobacter baumannii	Acinetobacter baumannii	99.56	3.89059	100	0	0	46	968623	3885997	335015	38.94
AB_TG2018	SAMN02471238	GCA_000302155.1	Acinetobacter baumannii	Acinetobacter baumannii	97.8	3.9752	100	0	0	124	333031	3967234	84900	39.08
AB_TG27327	SAMN02471232	GCA_000302195.1	Acinetobacter baumannii	Acinetobacter baumannii	97.87	4.01296	100	0.36	0	87	353944	4007440	161007	39.02
AB_TG27339	SAMN02471260	GCA_000302235.1	Acinetobacter baumannii	Acinetobacter baumannii	97.64	3.97151	100	0.36	0	34	591345	3967855	235222	38.85
AB_TG27343	SAMN02471285	GCA_000302255.1	Acinetobacter baumannii	Acinetobacter baumannii	97.59	4.01117	100	0.12	0	128	426710	3993796	102490	39.05
IS-251	SAMN00761222	GCA_000304655.1	Acinetobacter baumannii	Acinetobacter baumannii	97.66	4.00729	100	0.36	0	60	518082	4003429	244064	38.92
Naval-72	SAMN00761229	GCA_000304675.1	Acinetobacter baumannii	Acinetobacter baumannii	97.57	3.84045	100	0.06	0	36	611021	3835406	279997	38.8
IS-235	SAMN00761221	GCA_000304695.1	Acinetobacter baumannii	Acinetobacter baumannii	97.65	4.06039	100	0.36	0	73	463299	4059564	151506	38.93
OIFC074	SAMN00761203	GCA_000305215.1	Acinetobacter baumannii	Acinetobacter baumannii	97.69	3.93589	100	0.44	0	60	269922	3933800	139991	39.05
OIFC098	SAMN00761228	GCA_000305235.1	Acinetobacter baumannii	Acinetobacter baumannii	97.5	3.81211	100	0.42	0	66	604940	3810003	151233	39.09
OIFC180	SAMN00761237	GCA_000305255.1	Acinetobacter baumannii	Acinetobacter baumannii	97.8	3.98682	100	0.36	0	115	308749	3978632	121754	39.05
Naval-13	SAMN00761220	GCA_000305295.1	Acinetobacter baumannii	Acinetobacter baumannii	97.64	4.10774	100	0.36	0	55	385479	4105391	240600	38.94
Naval-83	SAMN00761238	GCA_000305315.1	Acinetobacter baumannii	Acinetobacter baumannii	97.66	4.1066	100	0.36	0	93	299322	4103329	138386	38.97
OIFC0162	SAMN00761223	GCA_000307895.1	Acinetobacter baumannii	Acinetobacter baumannii	97.59	4.0784	100	1.01	0	49	476465	4076406	184868	38.76
AC30	SAMN02471421	GCA_000307975.2	Acinetobacter baumannii	Acinetobacter baumannii	97.84	3.92286	100	0.36	0	4	3826505	3922859	3826505	38.83
OIFC087	SAMN00761219	GCA_000309095.1	Acinetobacter baumannii	Acinetobacter baumannii	97.74	4.00468	100	0.16	0	79	391463	4000034	112056	38.97
OIFC065	SAMN00761244	GCA_000309115.1	Acinetobacter baumannii	Acinetobacter baumannii	97.78	4.02965	100	0	0	48	468640	4027758	242208	38.81
OIFC099	SAMN00761236	GCA_000309135.1	Acinetobacter baumannii	Acinetobacter baumannii	97.68	3.91818	100	0.09	0	60	386254	3913791	168336	38.99
OIFC111	SAMN00761246	GCA_000309155.1	Acinetobacter baumannii	Acinetobacter baumannii	97.49	3.98806	100	0.36	0	36	408635	3985556	189776	39.07
Naval-2	SAMN00761227	GCA_000309175.1	Acinetobacter baumannii	Acinetobacter baumannii	97.81	4.12655	100	0.36	0	102	273860	4122258	106007	39.08
Naval-21	SAMN00761242	GCA_000309195.1	Acinetobacter baumannii	Acinetobacter baumannii	97.73	3.9238	100	0.44	0	69	236689	3922069	94859	38.92
WC-A-694	SAMN00761243	GCA_000309215.1	Acinetobacter baumannii	Acinetobacter baumannii	97.69	4.0081	100	0.36	0	73	481387	4005386	152018	39.04
OIFC035	SAMN00761235	GCA_000309235.1	Acinetobacter baumannii	Acinetobacter baumannii	97.63	3.97261	100	0.09	0	30	618327	3968448	327620	38.99
Naval-82	SAMN00761226	GCA_000309255.1	Acinetobacter baumannii	Acinetobacter baumannii	97.53	3.90893	100	0	0	171	226337	3899620	50853	39.19
Canada BC1	SAMN00761234	GCA_000309275.1	Acinetobacter baumannii	Acinetobacter baumannii	97.59	3.9364	100	0.36	0	55	331250	3933252	190509	39.08
WC-348	SAMN00761224	GCA_000314635.1	Acinetobacter baumannii	Acinetobacter baumannii	97.78	4.10849	100	1.01	0	54	660372	4105938	203595	38.9
Naval-113	SAMN00761225	GCA_000314655.1	Acinetobacter baumannii	Acinetobacter baumannii	97.74	4.09563	100	0.37	0	99	460434	4086304	149883	39.18
53264	SAMN02470882	GCA_000332855.1	Acinetobacter baumannii	Acinetobacter baumannii	97.8	3.97659	100	0.36	0	129	407048	3976286	92696	38.92
ABIsac_ColiR	SAMEA2272736	GCA_000333735.1	Acinetobacter baumannii	Acinetobacter baumannii	97.76	3.78545	100	0.5	0	108	192975	3785453	67629	39
AA-014	SAMN00761248	GCA_000335595.1	Acinetobacter baumannii	Acinetobacter baumannii	97.68	3.85793	100	0.36	0	49	658514	3854528	229634	39.03
WC-A-92	SAMN00761249	GCA_000335615.1	Acinetobacter baumannii	Acinetobacter baumannii	97.65	3.83881	99.64	0.6	0	139	233207	3834955	58808	38.99
OIFC047	SAMN00761250	GCA_000335635.1	Acinetobacter baumannii	Acinetobacter baumannii	97.78	3.74068	99.82	0.47	0	34	760154	3739173	198634	38.92
OIFC338	SAMN00761245	GCA_000335655.1	Acinetobacter baumannii	Acinetobacter baumannii	97.83	4.15568	100	0.36	0	92	370834	4151104	137927	38.94
Naval-78	SAMN00761247	GCA_000335675.1	Acinetobacter baumannii	Acinetobacter baumannii	97.75	4.05338	100	0.36	0	90	354562	4046521	126941	39.17
AB4A3	SAMN02471175	GCA_000338835.1	Acinetobacter baumannii	Acinetobacter baumannii	97.62	4.10407	100	0.83	0	136	187716	4104065	63224	38.91
MSP4-16	SAMN02469980	GCA_000341985.1	Acinetobacter baumannii	Acinetobacter baumannii	99.94	3.94454	99.56	0	0	45	385402	3942147	192388	39.08
AB1H8	SAMN02471174	GCA_000342065.1	Acinetobacter baumannii	Acinetobacter baumannii	97.85	3.99378	100	0.36	0	69	374282	3993780	120869	39.02
AB405E4	SAMN02471180	GCA_000342085.1	Acinetobacter baumannii	Acinetobacter baumannii	97.63	3.65349	99.82	0.42	0	139	142888	3653486	54875	39.02
ABNIH19	SAMN02470684	GCA_000353775.1	Acinetobacter baumannii	Acinetobacter baumannii	97.58	3.98233	100	0.36	0	153	282131	3980193	66616	39.16
ABNIH26	SAMN02470690	GCA_000353895.1	Acinetobacter baumannii	Acinetobacter baumannii	97.9	3.93729	100	0.36	0	130	205060	3937294	70376	39.14
ABNIH25	SAMN02470689	GCA_000353915.1	Acinetobacter baumannii	Acinetobacter baumannii	97.7	3.90016	99.96	0.36	0	88	245886	3900156	88296	39.12
ABNIH6	SAMN02470695	GCA_000353955.1	Acinetobacter baumannii	Acinetobacter baumannii	97.6	3.99105	99.58	0.36	0	163	244021	3986992	50876	39.09
ABNIH18	SAMN02470697	GCA_000354115.1	Acinetobacter baumannii	Acinetobacter baumannii	97.72	3.9718	100	0.36	0	178	118406	3968045	51443	39.12
48055	SAMN02470883	GCA_000359725.1	Acinetobacter baumannii	Acinetobacter baumannii	97.82	4.04956	100	0.49	0	134	328812	4049271	110982	39.01
NIPH 24	SAMN01087912	GCA_000367885.1	Acinetobacter baumannii	Acinetobacter baumannii	97.91	3.89398	100	0.36	0	12	1851333	3893975	521455	39.13
NIPH 1669	SAMN01828181	GCA_000368105.1	Acinetobacter baumannii	Acinetobacter baumannii	97.7	3.88112	100	0.36	0	6	3040769	3881119	3040769	39.04
NIPH 1362	SAMN01828180	GCA_000368125.1	Acinetobacter baumannii	Acinetobacter baumannii	97.87	4.11293	100	0.49	0	8	2530805	4112926	2530805	39.15
NIPH 146	SAMN01828177	GCA_000368185.1	Acinetobacter baumannii	Acinetobacter baumannii	97.45	3.95315	100	0.36	0	1	3953145	3953145	3953145	38.96
NIPH 615	SAMN01828176	GCA_000368205.1	Acinetobacter baumannii	Acinetobacter baumannii	97.57	3.97385	100	0.36	0	12	3031760	3973846	3031760	39.01
NIPH 2061	SAMN01828175	GCA_000368225.1	Acinetobacter baumannii	Acinetobacter baumannii	97.79	3.98549	100	0.36	0	12	2445392	3985488	2445392	38.85
NIPH 1734	SAMN01828174	GCA_000368245.1	Acinetobacter baumannii	Acinetobacter baumannii	97.86	3.97476	100	0	0	11	3031324	3974764	3031324	38.87
NIPH 190	SAMN01828165	GCA_000368525.1	Acinetobacter baumannii	Acinetobacter baumannii	97.49	3.94986	100	0	0	11	1376244	3949859	1223842	39.2
NIPH 60	SAMN01087913	GCA_000368545.1	Acinetobacter baumannii	Acinetobacter baumannii	97.55	3.98125	100	0.42	0	33	2774117	3981253	2774117	39.21
NIPH 201	SAMN01828151	GCA_000369165.1	Acinetobacter baumannii	Acinetobacter baumannii	97.68	4.13459	100	0.36	0	9	2129779	4134589	2129779	38.85
NIPH 335	SAMN01828149	GCA_000369205.1	Acinetobacter baumannii	Acinetobacter baumannii	97.46	3.95696	100	0.36	0	15	1391480	3956965	1283716	38.96
NIPH 329	SAMN01828148	GCA_000369225.1	Acinetobacter baumannii	Acinetobacter baumannii	97.55	4.00575	100	0.18	0	8	2662207	4005748	2662207	39.05
NIPH 67	SAMN01828146	GCA_000369265.1	Acinetobacter baumannii	Acinetobacter baumannii	97.78	4.05075	100	1.24	0	5	1872305	4050754	1371913	38.92
NIPH 528	SAMN01828145	GCA_000369285.1	Acinetobacter baumannii	Acinetobacter baumannii	97.91	3.87896	100	0.36	0	7	1824857	3878960	1068738	39.16
NIPH 70	SAMN01828144	GCA_000369305.1	Acinetobacter baumannii	Acinetobacter baumannii	97.67	4.06208	99.82	0.36	0	15	2130609	4062079	2130609	38.94
NIPH 290	SAMN01828143	GCA_000369325.1	Acinetobacter baumannii	Acinetobacter baumannii	97.56	4.02649	100	0.36	0	14	1733677	4026493	1115199	39.32
NIPH 80	SAMN01828142	GCA_000369345.1	Acinetobacter baumannii	Acinetobacter baumannii	97.48	4.06865	100	0.47	0	9	3059322	4068647	3059322	39.03
ANC 4097	SAMN01828141	GCA_000369365.1	Acinetobacter baumannii	Acinetobacter baumannii	97.55	4.25258	100	0.36	0	19	2847617	4252583	2847617	39.02
CIP 70.34	SAMN01828140	GCA_000369385.1	Acinetobacter baumannii	Acinetobacter baumannii	99.94	4.0289	99.56	0	0	23	1695563	4028903	744065	39.1
PR07	SAMN02471432	GCA_000372585.2	Acinetobacter baumannii	Acinetobacter baumannii	97.73	3.93717	99.19	0.36	0	1	3937175	3937175	3937175	38.9
NIPH 410	SAMN01828139	GCA_000413915.1	Acinetobacter baumannii	Acinetobacter baumannii	97.5	4.04731	99.82	0.42	0	15	1843476	4047309	539540	39
AB-HKU3-10	SAMN02471179	GCA_000417785.2	Acinetobacter baumannii	Acinetobacter baumannii	97.88	3.92494	98.44	0.36	0	117	364354	3918184	91238	39.07
AB-HKU3-08	SAMN02471176	GCA_000417805.2	Acinetobacter baumannii	Acinetobacter baumannii	97.86	4.04319	100	0.36	0	89	431524	4037715	119904	39.03
BJAB07104	SAMN02604244	GCA_000419385.1	Acinetobacter baumannii	Acinetobacter baumannii	97.81	4.04223	100	0.36	0	3	3951920	4042229	3951920	38.91
BJAB0715	SAMN02604245	GCA_000419405.1	Acinetobacter baumannii	Acinetobacter baumannii	97.59	4.05389	100	0.44	0	2	4001621	4053889	4001621	38.89
BJAB0868	SAMN02604246	GCA_000419425.1	Acinetobacter baumannii	Acinetobacter baumannii	97.72	4.00582	99.93	0.36	0	4	3906795	4005822	3906795	38.96
1605	SAMN02436567	GCA_000441955.1	Acinetobacter baumannii	Acinetobacter baumannii	97.59	3.94475	100	0.36	0	132	323556	3932672	81601	39.07
TG22150	SAMN02055520	GCA_000453025.1	Acinetobacter baumannii	Acinetobacter baumannii	97.93	3.99847	100	0.36	0	97	358769	3987746	113725	38.93
TG22192	SAMN02055522	GCA_000453065.1	Acinetobacter baumannii	Acinetobacter baumannii	97.86	3.98142	100	0.36	0	113	350511	3973048	129726	38.94
TG22194	SAMN02055523	GCA_000453085.1	Acinetobacter baumannii	Acinetobacter baumannii	97.54	4.13536	100	0.36	0	61	442122	4135361	203397	39
TG22202	SAMN02055494	GCA_000453145.1	Acinetobacter baumannii	Acinetobacter baumannii	97.84	4.20951	100	0.36	0	65	371055	4209505	158436	39.01
TG22204	SAMN02055526	GCA_000453165.1	Acinetobacter baumannii	Acinetobacter baumannii	97.67	3.84367	100	0.71	0	41	845429	3843667	174056	39.11
TG22212	SAMN02055527	GCA_000453185.1	Acinetobacter baumannii	Acinetobacter baumannii	97.81	3.83622	93.59	0.36	0	44	370257	3835336	153024	39.02
TG22214	SAMN02055528	GCA_000453205.1	Acinetobacter baumannii	Acinetobacter baumannii	97.59	3.90282	100	0.36	0	61	326516	3895439	195243	38.87
TG22332	SAMN02055529	GCA_000453225.1	Acinetobacter baumannii	Acinetobacter baumannii	97.59	4.09128	100	0.36	0	52	532487	4088163	315360	38.78
TG27295	SAMN02055531	GCA_000453265.1	Acinetobacter baumannii	Acinetobacter baumannii	97.67	3.91288	100	0.36	0	81	279371	3910100	120227	38.76
TG27299	SAMN02055532	GCA_000453285.1	Acinetobacter baumannii	Acinetobacter baumannii	97.96	4.08537	100	0.36	0	113	186476	4076928	82934	38.94
TG27315	SAMN02055535	GCA_000453345.1	Acinetobacter baumannii	Acinetobacter baumannii	97.88	4.0895	100	0.36	0	85	340091	4088869	156006	38.95
TG27319	SAMN02055536	GCA_000453365.1	Acinetobacter baumannii	Acinetobacter baumannii	97.86	4.0757	100	0.36	0	83	366930	4075386	156312	38.95
TG27371	SAMN02055537	GCA_000453385.1	Acinetobacter baumannii	Acinetobacter baumannii	97.89	4.08797	100	0.36	0	127	233412	4075691	133571	38.89
TG27379	SAMN02055538	GCA_000453405.1	Acinetobacter baumannii	Acinetobacter baumannii	97.87	4.16189	100	0.36	0	84	365813	4161888	88669	39.18
TG27383	SAMN02055539	GCA_000453425.1	Acinetobacter baumannii	Acinetobacter baumannii	97.89	4.02418	100	0.36	0	89	364335	4015164	136743	39
TG27387	SAMN02055540	GCA_000453445.1	Acinetobacter baumannii	Acinetobacter baumannii	97.63	3.93812	99.88	0.18	0	39	751574	3934482	279148	38.98
TG27395	SAMN02055542	GCA_000453485.1	Acinetobacter baumannii	Acinetobacter baumannii	97.74	4.00851	100	0.18	0	138	188662	4001083	83595	39.15
TG27399	SAMN02055543	GCA_000453505.1	Acinetobacter baumannii	Acinetobacter baumannii	97.73	4.02395	100	0.18	0	117	332963	4019819	99296	39.14
TG27407	SAMN02055544	GCA_000453525.1	Acinetobacter baumannii	Acinetobacter baumannii	97.84	4.16395	100	0.36	0	94	287828	4163950	116028	39.15
TG27411	SAMN02055545	GCA_000453545.1	Acinetobacter baumannii	Acinetobacter baumannii	97.89	4.15608	100	0.36	0	91	267969	4155688	102456	39.16
TG15239	SAMN02055504	GCA_000453565.1	Acinetobacter baumannii	Acinetobacter baumannii	97.93	3.92062	100	0.36	0	93	356484	3916312	102167	38.94
TG15238	SAMN02055503	GCA_000453645.1	Acinetobacter baumannii	Acinetobacter baumannii	97.91	3.92084	100	0.36	0	80	354309	3916255	100970	39.04
TG15233	SAMN02055499	GCA_000453665.1	Acinetobacter baumannii	Acinetobacter baumannii	97.92	3.93868	100	0.36	0	85	334052	3931596	113495	39.04
TG07725	SAMN02055498	GCA_000453685.1	Acinetobacter baumannii	Acinetobacter baumannii	97.61	3.96117	100	0.36	0	71	328048	3955194	154567	38.8
TG15236	SAMN02055501	GCA_000453705.1	Acinetobacter baumannii	Acinetobacter baumannii	97.89	4.1498	100	0.36	0	101	210782	4149795	118537	39.14
TG00314	SAMN02055495	GCA_000453725.1	Acinetobacter baumannii	Acinetobacter baumannii	97.57	4.05683	99.56	0.74	0	55	366134	4056831	191457	38.98
TG15240	SAMN02055505	GCA_000453765.1	Acinetobacter baumannii	Acinetobacter baumannii	97.85	3.90754	100	0.36	0	125	290829	3896536	110213	38.91
TG15241	SAMN02055506	GCA_000453785.1	Acinetobacter baumannii	Acinetobacter baumannii	97.81	3.90976	100	0.36	0	110	298290	3899393	108675	38.89
TG15242	SAMN02055507	GCA_000453805.1	Acinetobacter baumannii	Acinetobacter baumannii	97.72	3.88637	100	0.36	0	73	351215	3881950	164679	38.97
TG2013	SAMN02055509	GCA_000453845.1	Acinetobacter baumannii	Acinetobacter baumannii	97.84	4.23857	100	0.36	0	76	365778	4238186	120616	39.05
TG20277	SAMN02055511	GCA_000453885.1	Acinetobacter baumannii	Acinetobacter baumannii	97.57	4.1105	100	0.36	0	62	473164	4110502	205560	39.25
TG22110	SAMN02055515	GCA_000453925.1	Acinetobacter baumannii	Acinetobacter baumannii	97.85	3.98073	100	0.36	0	62	372389	3980727	136379	39.01
EGD-HP18	SAMN02469690	GCA_000465635.2	Acinetobacter baumannii	Acinetobacter baumannii	97.64	4.13681	100	1.38	0	147	454493	4136814	187335	38.54
107m	SAMEA2272126	GCA_000493615.1	Acinetobacter baumannii	Acinetobacter baumannii	97.55	3.88077	96.93	0.36	0	43	320137	3879985	171070	38.91
DU202	SAMN02470137	GCA_000498375.2	Acinetobacter baumannii	Acinetobacter baumannii	97.68	4.17896	100	0.36	0	1	4178958	4178958	4178958	39.27
ZW85-1	SAMN02641530	GCA_000505685.2	Acinetobacter baumannii	Acinetobacter baumannii	97.7	3.92525	100	0.71	0	3	3763012	3925246	3763012	39.17
0	SAMD00036743	GCA_000509305.1	Acinetobacter baumannii	Acinetobacter baumannii	97.87	3.74654	99.2	0.38	0	122	270776	3739751	64650	39.08
0	SAMD00036744	GCA_000509325.1	Acinetobacter baumannii	Acinetobacter baumannii	97.9	3.78274	99.97	0.36	0	62	344713	3779343	164570	39.03
0	SAMD00036745	GCA_000509345.1	Acinetobacter baumannii	Acinetobacter baumannii	97.92	3.82974	99.35	0.36	0	96	253572	3827622	91207	39.12
UH0207	SAMN02597422	GCA_000513795.2	Acinetobacter baumannii	Acinetobacter baumannii	97.73	3.79583	100	0.36	0	74	235458	3791825	118647	38.97
UH0807	SAMN02597420	GCA_000515435.1	Acinetobacter baumannii	Acinetobacter baumannii	97.9	4.04798	99.82	0.36	0	170	178463	4027088	82439	38.97
UH1007	SAMN02597419	GCA_000515455.1	Acinetobacter baumannii	Acinetobacter baumannii	97.86	3.99178	100	0.36	0	103	353892	3985914	146970	39.07
UH10007	SAMN02597418	GCA_000515475.1	Acinetobacter baumannii	Acinetobacter baumannii	97.9	4.10546	100	0.36	0	155	364305	4082226	117233	38.86
UH0707	SAMN02597421	GCA_000515495.1	Acinetobacter baumannii	Acinetobacter baumannii	97.96	4.04328	99.38	0.36	0	169	158155	4024345	80335	38.98
UH10107	SAMN02597417	GCA_000515515.1	Acinetobacter baumannii	Acinetobacter baumannii	97.93	4.0064	100	0.36	0	69	364297	4002178	164080	38.86
UH10707	SAMN02597423	GCA_000515535.1	Acinetobacter baumannii	Acinetobacter baumannii	97.86	4.00442	100	0.36	0	127	206361	3992152	107133	39.08
UH11608	SAMN02597416	GCA_000515555.1	Acinetobacter baumannii	Acinetobacter baumannii	97.7	3.88647	100	0.36	0	68	364280	3883161	146192	38.86
UH12308	SAMN02597414	GCA_000515595.1	Acinetobacter baumannii	Acinetobacter baumannii	97.86	3.96593	100	0.36	0	89	284136	3959743	124744	39.03
UH12408	SAMN02597413	GCA_000515615.1	Acinetobacter baumannii	Acinetobacter baumannii	97.9	3.85607	100	0.36	0	81	267807	3852251	140943	38.96
UH12808	SAMN02597412	GCA_000515635.1	Acinetobacter baumannii	Acinetobacter baumannii	97.88	3.87261	100	0.36	0	95	237392	3865861	132589	38.96
UH13908	SAMN02597411	GCA_000515655.1	Acinetobacter baumannii	Acinetobacter baumannii	97.73	3.78136	100	0.36	0	52	364304	3778386	164084	38.99
UH14508	SAMN02597410	GCA_000515675.1	Acinetobacter baumannii	Acinetobacter baumannii	97.84	4.2021	100	0.36	0	114	364347	4194706	140932	39
UH15208	SAMN02597409	GCA_000515695.1	Acinetobacter baumannii	Acinetobacter baumannii	97.84	4.21735	100	0.36	0	116	364359	4209407	156005	39
UH16008	SAMN02597408	GCA_000515715.1	Acinetobacter baumannii	Acinetobacter baumannii	97.88	4.21824	100	0.36	0	110	364367	4210099	164088	39
UH16108	SAMN02597407	GCA_000515735.1	Acinetobacter baumannii	Acinetobacter baumannii	97.87	3.87308	100	0.36	0	95	247385	3866041	128191	38.96
UH18608	SAMN02597405	GCA_000515775.1	Acinetobacter baumannii	Acinetobacter baumannii	97.83	3.91583	100	0.36	0	72	315193	3912029	156166	39
UH19908	SAMN02597403	GCA_000515815.1	Acinetobacter baumannii	Acinetobacter baumannii	97.87	4.2	100	0.36	0	78	353719	4197299	141865	39
UH20108	SAMN02597402	GCA_000515835.1	Acinetobacter baumannii	Acinetobacter baumannii	97.72	3.8802	100	0.44	0	75	226298	3875242	133604	38.86
UH8907	SAMN02597378	GCA_000515875.2	Acinetobacter baumannii	Acinetobacter baumannii	97.8	3.92902	100	0.36	0	125	273216	3917864	90907	38.85
UH2307	SAMN02597399	GCA_000515895.1	Acinetobacter baumannii	Acinetobacter baumannii	97.88	3.97377	100	0.36	0	89	280752	3969523	124746	39.07
UH8107	SAMN02597382	GCA_000515915.1	Acinetobacter baumannii	Acinetobacter baumannii	97.91	4.2092	100	0.36	0	124	364327	4200710	133573	38.99
UH8407	SAMN02597381	GCA_000515935.1	Acinetobacter baumannii	Acinetobacter baumannii	97.89	3.91769	100	0.36	0	79	364284	3913600	133591	38.93
UH8707	SAMN02597380	GCA_000515955.1	Acinetobacter baumannii	Acinetobacter baumannii	97.88	3.91786	100	0.36	0	74	401773	3913627	160519	38.93
UH8807	SAMN02597379	GCA_000515975.1	Acinetobacter baumannii	Acinetobacter baumannii	97.93	3.92593	99.64	0.47	0	125	308344	3919926	72607	38.85
UH9007	SAMN02597377	GCA_000515995.2	Acinetobacter baumannii	Acinetobacter baumannii	97.9	4.19183	100	0.36	0	164	147740	4175243	64410	38.99
UH9707	SAMN02597376	GCA_000516015.1	Acinetobacter baumannii	Acinetobacter baumannii	97.92	4.21619	100	0.36	0	105	364316	4211588	109727	39
UH9907	SAMN02597375	GCA_000516035.1	Acinetobacter baumannii	Acinetobacter baumannii	97.85	4.21454	100	0.36	0	118	364343	4204257	133589	38.99
UH2907	SAMN02597397	GCA_000516055.1	Acinetobacter baumannii	Acinetobacter baumannii	97.95	4.04494	99.82	0.36	0	155	149587	4027446	89064	38.96
UH2707	SAMN02597398	GCA_000516075.1	Acinetobacter baumannii	Acinetobacter baumannii	97.95	4.03953	99.38	0.36	0	169	178463	4018243	66795	38.98
UH10707	SAMN02597423	GCA_000515535.1	Acinetobacter baumannii	Acinetobacter baumannii	97.86	4.00442	100	0.36	0	127	206361	3992152	107133	39.08
UH5107	SAMN02597395	GCA_000516135.1	Acinetobacter baumannii	Acinetobacter baumannii	97.59	4.00622	100	0.36	0	99	372541	3994403	214999	38.88
UH5207	SAMN02597394	GCA_000516155.1	Acinetobacter baumannii	Acinetobacter baumannii	97.88	4.00946	100	0.36	0	43	476990	4004443	259208	39.03
UH5307	SAMN02597393	GCA_000516175.1	Acinetobacter baumannii	Acinetobacter baumannii	97.88	4.19943	100	0.36	0	94	364335	4193484	120002	39
UH5707	SAMN02597392	GCA_000516195.2	Acinetobacter baumannii	Acinetobacter baumannii	97.93	4.04927	100	0.36	0	120	245355	4035486	91179	38.93
UH6107	SAMN02597391	GCA_000516215.2	Acinetobacter baumannii	Acinetobacter baumannii	97.91	4.05731	99.66	0.36	0	130	174579	4044037	74052	38.95
UH6207	SAMN02597390	GCA_000516235.1	Acinetobacter baumannii	Acinetobacter baumannii	97.78	3.86515	100	0.36	0	86	308352	3860421	110041	38.86
UH6507	SAMN02597389	GCA_000516255.1	Acinetobacter baumannii	Acinetobacter baumannii	97.8	3.76227	100	0.53	0	35	458465	3758845	219190	38.84
UH7007	SAMN02597387	GCA_000516295.1	Acinetobacter baumannii	Acinetobacter baumannii	97.89	3.90733	100	0.36	0	104	290821	3900243	102587	38.89
UH7707	SAMN02597385	GCA_000516335.2	Acinetobacter baumannii	Acinetobacter baumannii	97.92	4.04282	99.91	0.36	0	174	157953	4024887	75139	38.96
UH7807	SAMN02597384	GCA_000516355.2	Acinetobacter baumannii	Acinetobacter baumannii	97.86	4.04998	100	0.36	0	123	364167	4039158	98978	38.94
CI86	SAMN02597466	GCA_000516575.2	Acinetobacter baumannii	Acinetobacter baumannii	97.42	4.39014	100	0.65	0	87	278663	4390137	108434	38.83
CI77	SAMN02597467	GCA_000516595.2	Acinetobacter baumannii	Acinetobacter baumannii	97.84	4.02861	100	0.37	0	79	458779	4028331	150617	39.08
CI79	SAMN02597468	GCA_000516635.2	Acinetobacter baumannii	Acinetobacter baumannii	97.4	4.38341	100	0.65	0	84	288943	4383411	104858	38.78
UH2107	SAMN02597401	GCA_000517485.2	Acinetobacter baumannii	Acinetobacter baumannii	97.91	3.9684	100	0.36	0	115	237303	3955578	123989	39.06
UH3807	SAMN02597396	GCA_000517505.1	Acinetobacter baumannii	Acinetobacter baumannii	97.77	3.7902	100	0.36	0	98	349331	3785519	80977	38.96
110912	SAMN02380496	GCA_000580495.2	Acinetobacter baumannii	Acinetobacter baumannii	97.63	3.9534	100	0.53	0	5	3842111	3953404	3842111	38.86
1546444	SAMN02385026	GCA_000581995.1	Acinetobacter baumannii	Acinetobacter baumannii	97.74	3.79553	99.53	0.53	0	135	166825	3793487	61606	38.97
1457504	SAMN02404496	GCA_000584375.2	Acinetobacter baumannii	Acinetobacter baumannii	97.75	4.01549	99.64	0.36	0	14	870154	4015489	572838	39.32
1064293_45	SAMN02404480	GCA_000584695.1	Acinetobacter baumannii	Acinetobacter baumannii	97.64	3.92413	99.56	0.36	0	173	152636	3919929	51004	39.05
MRSN 57	SAMN02437318	GCA_000586635.1	Acinetobacter baumannii	Acinetobacter baumannii	97.58	3.95346	100	0.36	0	82	360806	3946585	154990	39.05
MRSN 58	SAMN02437332	GCA_000586655.1	Acinetobacter baumannii	Acinetobacter baumannii	97.58	3.9493	100	0.36	0	91	295219	3945376	145015	39.05
1058283	SAMN02415038	GCA_000588075.1	Acinetobacter baumannii	Acinetobacter baumannii	97.73	4.13846	100	0	0	88	224916	4136041	106648	39.03
24845_10	SAMN02570310	GCA_000588975.1	Acinetobacter baumannii	Acinetobacter baumannii	97.85	4.07061	99.41	0.36	0	72	291602	4069353	107322	39.11
25307_4	SAMN02570331	GCA_000589435.1	Acinetobacter baumannii	Acinetobacter baumannii	97.72	4.0078	99.4	0.36	0	76	295870	4005937	126370	39.25
25935_10	SAMN02614549	GCA_000591695.1	Acinetobacter baumannii	Acinetobacter baumannii	97.78	4.03519	100	0.36	0	100	292112	4033326	99538	39.15
25935_6	SAMN02614544	GCA_000592175.1	Acinetobacter baumannii	Acinetobacter baumannii	97.79	4.07115	100	0.36	0	100	292655	4068030	100233	39.16
25681_5	SAMN02644666	GCA_000592555.1	Acinetobacter baumannii	Acinetobacter baumannii	97.82	4.10297	100	0.36	0	116	292216	4101057	99587	39.03
25493_4	SAMN02644700	GCA_000600815.1	Acinetobacter baumannii	Acinetobacter baumannii	97.68	3.97742	99.83	0	0	55	362016	3974841	164026	39.02
25569_7	SAMN02646233	GCA_000611385.1	Acinetobacter baumannii	Acinetobacter baumannii	97.69	4.0583	98.88	0	0	55	300830	4055116	138316	39.07
JCM 6841	SAMD00012912	GCA_000614705.1	Acinetobacter baumannii	Acinetobacter baumannii	99.93	3.9324	98.48	0.12	0	118	285371	3932397	65611	39.08
R1B	SAMN02628532	GCA_000623035.1	Acinetobacter baumannii	Acinetobacter baumannii	97.52	4.25481	99.93	0.36	0	23	2027186	4254810	1112601	38.86
25442_7	SAMN02649422	GCA_000627695.1	Acinetobacter baumannii	Acinetobacter baumannii	97.75	4.1627	99.98	0.36	0	127	268676	4158388	81435	39.17
42057_2	SAMN02649523	GCA_000627735.1	Acinetobacter baumannii	Acinetobacter baumannii	97.86	3.93087	100	0.36	0	124	291484	3916447	107703	38.92
42057_6	SAMN02649525	GCA_000627755.1	Acinetobacter baumannii	Acinetobacter baumannii	97.52	4.08045	99.6	0.36	0	76	228186	4079279	127793	39.06
42057_4	SAMN02649524	GCA_000671675.1	Acinetobacter baumannii	Acinetobacter baumannii	97.53	3.97922	100	0.36	0	69	390123	3977512	134505	39.03
BIDMC 56	SAMN02581277	GCA_000692095.1	Acinetobacter baumannii	Acinetobacter baumannii	97.77	3.94448	99.64	0.36	0	10	2472754	3944483	2472754	38.95
AC29	SAMN02714232	GCA_000695855.3	Acinetobacter baumannii	Acinetobacter baumannii	97.84	3.93513	100	0.36	0	3	3851648	3935134	3851648	38.86
BR097	SAMN02803875	GCA_000708775.1	Acinetobacter baumannii	Acinetobacter baumannii	97.64	3.94465	100	0.53	0	12	972781	3944651	595292	38.86
BU310	SAMN02803891	GCA_000708795.1	Acinetobacter baumannii	Acinetobacter baumannii	97.53	3.93352	100	0.53	0	12	975095	3933524	503878	38.91
LY3	SAMN02583749	GCA_000722985.1	Acinetobacter baumannii	Acinetobacter baumannii	97.94	3.8671	100	0.53	0	99	255841	3861873	78810	38.94
LY9	SAMN02583755	GCA_000723065.1	Acinetobacter baumannii	Acinetobacter baumannii	97.82	4.08703	100	0.36	0	78	364320	4080879	125718	38.96
LY4	SAMN02583750	GCA_000723125.1	Acinetobacter baumannii	Acinetobacter baumannii	97.8	4.0127	100	0.36	0	82	364355	4005360	133602	38.97
LY5	SAMN02583751	GCA_000723145.1	Acinetobacter baumannii	Acinetobacter baumannii	97.83	3.99999	100	0.36	0	66	229619	3994251	137249	38.93
BM4587	SAMN02821219	GCA_000731965.1	Acinetobacter baumannii	Acinetobacter baumannii	97.59	3.87958	100	0.18	0	64	219177	3876658	121580	38.93
TCM206	SAMN02768887	GCA_000734775.1	Acinetobacter baumannii	Acinetobacter baumannii	97.89	3.94445	100	0.36	0	78	292402	3940379	148056	39.03
ATCC 19606	SAMN02767370	GCA_000737145.1	Acinetobacter baumannii	Acinetobacter baumannii	99.94	3.95522	99.48	0	0	2	3938881	3955221	3938881	39.08
A33405	SAMN02951536	GCA_000757665.1	Acinetobacter baumannii	Acinetobacter baumannii	97.7	3.89016	100	0.68	0	93	253127	3882781	91003	39.06
MAR002	SAMN03066975	GCA_000759395.1	Acinetobacter baumannii	Acinetobacter baumannii	97.8	3.71793	99.82	0	0	2	2960191	3717930	2960191	39.08
GTC 03324	SAMD00019516	GCA_000760435.1	Acinetobacter baumannii	Acinetobacter baumannii	99.8	3.81534	100	0	0	37	371434	3815339	246159	38.93
GTC 03329	SAMD00019519	GCA_000760475.1	Acinetobacter baumannii	Acinetobacter baumannii	99.77	3.81496	100	0	0	44	347018	3814965	213512	38.93
T25	SAMN02911795	GCA_000761465.1	Acinetobacter baumannii	Acinetobacter baumannii	97.9	3.85582	99.64	0.36	0	67	292509	3855815	157611	38.94
341	SAMN02978813	GCA_000766105.1	Acinetobacter baumannii	Acinetobacter baumannii	97.88	3.8801	100	0.36	0	106	268711	3866848	140380	38.91
AB5075	SAMN02713669	GCA_000770605.1	Acinetobacter baumannii	Acinetobacter baumannii	97.51	3.99987	100	0.36	0	16	771754	3999866	599779	38.93
TYTH-2	SAMN03160860	GCA_000770815.1	Acinetobacter baumannii	Acinetobacter baumannii	97.86	3.87985	98.6	0.36	0	131	221052	3877772	50787	38.86
TYTH-4	SAMN03160861	GCA_000770885.1	Acinetobacter baumannii	Acinetobacter baumannii	97.79	3.93877	99.33	0.36	0	151	237115	3935037	51926	38.83
TYTH-6	SAMN03160859	GCA_000770905.1	Acinetobacter baumannii	Acinetobacter baumannii	97.83	3.94416	98.51	0.65	0	131	281459	3941947	52270	38.8
NBRC 110495	SAMD00020334	GCA_000775835.1	Acinetobacter baumannii	Acinetobacter baumannii	99.79	3.81654	100	0	0	42	617725	3816539	213506	38.93
NBRC 110493	SAMD00020339	GCA_000775855.1	Acinetobacter baumannii	Acinetobacter baumannii	99.79	3.81397	100	0	0	47	334336	3813972	168384	38.93
BJ3	SAMN02911265	GCA_000787215.1	Acinetobacter baumannii	Acinetobacter baumannii	97.75	3.95163	99.96	0.36	0	35	460149	3951629	236595	38.88
BJ1	SAMN02911263	GCA_000787225.1	Acinetobacter baumannii	Acinetobacter baumannii	97.83	3.97757	100	0.36	0	44	458403	3977574	203665	38.88
BJ2	SAMN02911264	GCA_000787235.1	Acinetobacter baumannii	Acinetobacter baumannii	97.9	4.01542	100	0.36	0	52	364231	4015419	164054	38.88
BJ5	SAMN02911267	GCA_000787295.1	Acinetobacter baumannii	Acinetobacter baumannii	97.8	4.00724	100	0.36	0	47	458351	4007238	211748	38.91
BJ6	SAMN02911268	GCA_000787315.1	Acinetobacter baumannii	Acinetobacter baumannii	97.88	4.03146	100	0.36	0	56	364278	4031457	133586	38.87
BJ7	SAMN02911269	GCA_000787335.1	Acinetobacter baumannii	Acinetobacter baumannii	97.88	4.02968	100	0.36	0	54	364278	4029682	133586	38.87
BJ8	SAMN02911270	GCA_000787355.1	Acinetobacter baumannii	Acinetobacter baumannii	97.82	3.86242	100	0.36	0	56	466960	3862420	170785	38.99
6870155	SAMN03105183	GCA_000794125.1	Acinetobacter baumannii	Acinetobacter baumannii	97.6	3.9814	99.99	0.36	0	19	1324349	3981400	1022323	39.18
T173	SAMN03080630	GCA_000802885.1	Acinetobacter baumannii	Acinetobacter baumannii	97.84	3.93684	100	0.36	0	65	292447	3936842	121855	38.95
T122	SAMN03080628	GCA_000802895.1	Acinetobacter baumannii	Acinetobacter baumannii	97.89	3.93808	100	0.36	0	74	233495	3938080	121321	38.88
T214	SAMN03080633	GCA_000802915.1	Acinetobacter baumannii	Acinetobacter baumannii	97.61	3.79386	99.93	0.44	0	34	700728	3793859	205362	38.87
2011BJAB3	SAMN03068186	GCA_000804635.1	Acinetobacter baumannii	Acinetobacter baumannii	97.78	4.06887	100	0.36	0	68	277902	4068866	144764	38.96
2011BJAB7	SAMN03068191	GCA_000804645.1	Acinetobacter baumannii	Acinetobacter baumannii	97.85	4.0491	100	0.69	0	61	364444	4049103	162123	38.99
2004BJAB10	SAMN03068194	GCA_000804655.1	Acinetobacter baumannii	Acinetobacter baumannii	97.78	3.91017	100	0.37	0	79	483535	3910168	193874	38.89
2011BJAB4	SAMN03068188	GCA_000804665.1	Acinetobacter baumannii	Acinetobacter baumannii	97.8	3.94219	100	0.36	0	50	483759	3942188	217486	38.91
2004BJAB14	SAMN03068198	GCA_000804715.1	Acinetobacter baumannii	Acinetobacter baumannii	97.75	3.81494	100	0.37	0	46	483535	3814936	160227	39
2011GDAB3	SAMN03068243	GCA_000804725.1	Acinetobacter baumannii	Acinetobacter baumannii	97.9	3.87611	100	0.36	0	76	398931	3876110	132823	38.9
2003BJAB12	SAMN03068196	GCA_000804735.1	Acinetobacter baumannii	Acinetobacter baumannii	97.79	3.86483	100	0.37	0	57	483531	3864825	193704	39.02
2004BJAB13	SAMN03068197	GCA_000804745.1	Acinetobacter baumannii	Acinetobacter baumannii	97.73	3.84404	100	0.37	0	61	482247	3844039	182113	39.02
2005JSAB1	SAMN03068249	GCA_000804795.1	Acinetobacter baumannii	Acinetobacter baumannii	97.91	4.06423	100	0.36	0	60	460506	4064231	206425	39.07
2011SDAB1	SAMN03068256	GCA_000804805.1	Acinetobacter baumannii	Acinetobacter baumannii	97.85	4.05477	99.77	0.69	0	103	364456	4054767	114183	38.84
2011SHAB1	SAMN03068253	GCA_000804815.1	Acinetobacter baumannii	Acinetobacter baumannii	97.84	3.93153	100	0.36	0	73	364280	3931530	154190	39
2011SDAB2	SAMN03068257	GCA_000804825.1	Acinetobacter baumannii	Acinetobacter baumannii	97.84	4.01981	100	0.36	0	53	364444	4019813	143650	38.87
2011SDAB3	SAMN03068258	GCA_000804875.1	Acinetobacter baumannii	Acinetobacter baumannii	97.8	4.04609	100	0.69	0	74	364426	4046089	140812	38.86
2011LNAB1	SAMN03068260	GCA_000804885.1	Acinetobacter baumannii	Acinetobacter baumannii	97.85	3.92305	100	0.36	0	57	459957	3923046	191691	38.89
2011ZJAB1	SAMN03068266	GCA_000804895.1	Acinetobacter baumannii	Acinetobacter baumannii	97.81	3.96333	100	0.36	0	98	364554	3963328	114201	39
2005LNAB4	SAMN03068264	GCA_000804905.1	Acinetobacter baumannii	Acinetobacter baumannii	97.89	3.85979	100	0.36	0	68	335977	3859792	137053	39.02
2004ZJAB5	SAMN03068270	GCA_000804955.1	Acinetobacter baumannii	Acinetobacter baumannii	97.64	4.04807	100	0.44	0	49	554403	4048068	228799	38.8
2004ZJAB6	SAMN03068271	GCA_000804965.1	Acinetobacter baumannii	Acinetobacter baumannii	97.56	4.0454	100	0.44	0	61	453301	4045396	185367	38.79
2011BJAB5	SAMN03068189	GCA_000804975.1	Acinetobacter baumannii	Acinetobacter baumannii	97.82	4.14673	100	0.36	0	60	364408	4146733	133614	38.94
2011BJAB8	SAMN03068192	GCA_000804985.1	Acinetobacter baumannii	Acinetobacter baumannii	97.83	4.05928	99.82	0.36	0	73	299910	4059282	149754	38.89
1999BJAB11	SAMN03068195	GCA_000805035.1	Acinetobacter baumannii	Acinetobacter baumannii	97.81	4.14006	99.91	0.36	0	85	364318	4140056	160496	38.94
2011BJAB9	SAMN03068193	GCA_000805045.1	Acinetobacter baumannii	Acinetobacter baumannii	97.61	3.79607	100	0.36	0	39	588748	3796068	274511	38.95
2011GDAB1	SAMN03068199	GCA_000805055.1	Acinetobacter baumannii	Acinetobacter baumannii	97.84	3.97766	100	0.36	0	56	326555	3977660	137100	38.85
2011GDAB2	SAMN03068241	GCA_000805065.1	Acinetobacter baumannii	Acinetobacter baumannii	98	3.74378	100	0.36	0	20	1325623	3743776	428833	38.99
2011GDAB4	SAMN03068244	GCA_000805115.1	Acinetobacter baumannii	Acinetobacter baumannii	97.88	3.93368	100	0.36	0	57	364317	3933682	177687	39.01
2011HNAB1	SAMN03068246	GCA_000805125.1	Acinetobacter baumannii	Acinetobacter baumannii	97.84	4.10432	100	0.36	0	61	461726	4104322	162066	39.09
2011TJAB1	SAMN03068251	GCA_000805135.1	Acinetobacter baumannii	Acinetobacter baumannii	97.54	3.80183	100	0.36	0	77	349546	3801830	120210	38.97
2011LNAB2	SAMN03068261	GCA_000805145.1	Acinetobacter baumannii	Acinetobacter baumannii	97.83	4.04062	100	0.69	0	57	369226	4040620	172918	38.99
2011LNAB3	SAMN03068263	GCA_000805195.1	Acinetobacter baumannii	Acinetobacter baumannii	97.83	3.94459	100	0.69	0	59	406990	3944589	175740	38.89
2011ZJAB2	SAMN03068267	GCA_000805205.1	Acinetobacter baumannii	Acinetobacter baumannii	97.79	4.00331	99.64	0.36	0	68	406840	4003314	123754	38.92
2011ZJAB4	SAMN03068269	GCA_000805215.1	Acinetobacter baumannii	Acinetobacter baumannii	97.55	3.81837	100	0.09	0	52	527581	3818372	155119	38.86
2011ZJAB3	SAMN03068268	GCA_000805225.1	Acinetobacter baumannii	Acinetobacter baumannii	97.81	4.05642	100	0.36	0	87	364536	4056418	155999	39.05
2011BJAB6	SAMN03068190	GCA_000805275.1	Acinetobacter baumannii	Acinetobacter baumannii	97.87	4.00039	100	0.36	0	56	364306	4000391	139404	38.86
2011BJAB1	SAMN03068183	GCA_000805295.1	Acinetobacter baumannii	Acinetobacter baumannii	97.83	4.10937	100	0.36	0	81	409753	4109366	112527	38.9
2011BJAB2	SAMN03068184	GCA_000805305.1	Acinetobacter baumannii	Acinetobacter baumannii	97.81	4.02885	100	0.36	0	75	354118	4028854	112732	38.86
T271	SAMN03080637	GCA_000805515.1	Acinetobacter baumannii	Acinetobacter baumannii	97.77	3.86041	100	0.71	0	91	364306	3860407	105643	38.94
T258	SAMN03080636	GCA_000805525.1	Acinetobacter baumannii	Acinetobacter baumannii	97.88	3.94301	99.82	0.36	0	105	303146	3943010	90247	39.06
T229	SAMN03080635	GCA_000805535.1	Acinetobacter baumannii	Acinetobacter baumannii	97.69	3.67338	100	0.36	0	128	193213	3673380	71519	39
T7	SAMN03080627	GCA_000805545.1	Acinetobacter baumannii	Acinetobacter baumannii	97.81	3.93856	100	0.37	0	69	252222	3938556	121947	38.84
T87	SAMN02912205	GCA_000805595.1	Acinetobacter baumannii	Acinetobacter baumannii	97.9	3.87807	100	0.36	0	84	285148	3878071	127636	38.92
T185	SAMN03080631	GCA_000805615.1	Acinetobacter baumannii	Acinetobacter baumannii	97.9	3.98148	99.82	0.53	0	104	321929	3981483	140828	38.88
T188	SAMN03080632	GCA_000805635.1	Acinetobacter baumannii	Acinetobacter baumannii	97.86	3.97664	99.82	0.53	0	110	354401	3976636	130770	38.88
ABUH504227	SAMN03268801	GCA_000808775.3	Acinetobacter baumannii	Acinetobacter baumannii	97.88	4.16282	100	0.36	0	128	204530	4162823	75531	39.01
ABUH60486	SAMN03268804	GCA_000808815.3	Acinetobacter baumannii	Acinetobacter baumannii	97.82	3.8325	100	0.36	0	156	261824	3832501	54316	38.96
ABUH319118	SAMN03268800	GCA_000808845.3	Acinetobacter baumannii	Acinetobacter baumannii	97.85	4.12301	100	0.36	0	150	283909	4123013	75123	38.95
ABUH504238	SAMN03268796	GCA_000808905.3	Acinetobacter baumannii	Acinetobacter baumannii	97.89	4.15937	100	0.36	0	113	463230	4159369	90152	39.01
ABUH518307	SAMN03268805	GCA_000808945.3	Acinetobacter baumannii	Acinetobacter baumannii	97.89	4.19071	100	0.36	0	132	211527	4190711	66744	39.01
ABUH304350	SAMN03268809	GCA_000809005.3	Acinetobacter baumannii	Acinetobacter baumannii	97.98	4.04073	100	0.36	0	141	224150	4040726	59168	38.95
ABUH304352	SAMN03268807	GCA_000809045.3	Acinetobacter baumannii	Acinetobacter baumannii	97.94	4.01826	100	0.36	0	124	224076	4018264	73702	38.97
UH487_64	SAMN03084745	GCA_000809215.3	Acinetobacter baumannii	Acinetobacter baumannii	97.88	4.03751	99.91	0.36	0	163	207546	4037514	54757	38.96
UH487_63	SAMN03084744	GCA_000809225.3	Acinetobacter baumannii	Acinetobacter baumannii	97.96	4.03986	100	0.36	0	164	152873	4039864	54353	38.95
UH348_27	SAMN03084730	GCA_000809235.3	Acinetobacter baumannii	Acinetobacter baumannii	97.96	4.03357	99.38	0.36	0	183	146016	4033567	60291	39
UH184_310	SAMN03084803	GCA_000809285.3	Acinetobacter baumannii	Acinetobacter baumannii	97.75	3.90463	100	0.36	0	110	364154	3904626	115828	38.86
UH455_61	SAMN03084742	GCA_000809305.3	Acinetobacter baumannii	Acinetobacter baumannii	97.89	4.03816	100	0.36	0	148	224016	4038163	53923	38.96
UH507_300	SAMN03084800	GCA_000809325.3	Acinetobacter baumannii	Acinetobacter baumannii	97.94	4.17461	100	0.36	0	151	202292	4174612	50669	39.01
UH455_62	SAMN03084743	GCA_000809345.3	Acinetobacter baumannii	Acinetobacter baumannii	97.7	3.86257	100	0.36	0	105	235496	3862574	89070	38.88
UH532_386	SAMN03084816	GCA_000809365.3	Acinetobacter baumannii	Acinetobacter baumannii	97.9	4.18462	100	0.36	0	133	224216	4184622	72584	39.02
UH487_41	SAMN03084734	GCA_000809385.3	Acinetobacter baumannii	Acinetobacter baumannii	97.96	4.04829	100	0.36	0	117	364252	4048286	79974	38.94
UH348_13	SAMN03084727	GCA_000809405.3	Acinetobacter baumannii	Acinetobacter baumannii	97.97	4.03983	99.82	0.36	0	188	178498	4039827	60995	38.99
UH315_39	SAMN03084733	GCA_000809425.3	Acinetobacter baumannii	Acinetobacter baumannii	97.95	4.02194	99.82	0.36	0	157	178498	4021942	68193	39
UH455_38	SAMN03084732	GCA_000809445.3	Acinetobacter baumannii	Acinetobacter baumannii	97.75	3.79444	100	0.36	0	85	364252	3794441	89676	38.96
UH243_43	SAMN03084735	GCA_000809465.3	Acinetobacter baumannii	Acinetobacter baumannii	97.92	4.04487	100	0.36	0	142	224206	4044866	60318	38.96
UH17_52	SAMN03084736	GCA_000809505.3	Acinetobacter baumannii	Acinetobacter baumannii	97.88	3.98067	100	0.53	0	112	182806	3980666	85129	39.06
UH243_68	SAMN03084747	GCA_000809525.3	Acinetobacter baumannii	Acinetobacter baumannii	97.94	4.04414	100	0.36	0	125	293192	4044136	84245	38.95
UH487_78	SAMN03084749	GCA_000809565.3	Acinetobacter baumannii	Acinetobacter baumannii	97.92	4.04521	100	0.36	0	126	245664	4045213	67549	38.95
UH236_84	SAMN03084751	GCA_000809605.3	Acinetobacter baumannii	Acinetobacter baumannii	97.92	3.90687	100	0.36	0	154	169302	3906873	60911	38.92
UH236_85	SAMN03084752	GCA_000809625.3	Acinetobacter baumannii	Acinetobacter baumannii	97.87	3.90418	100	0.36	0	139	223946	3904184	63042	38.94
UH532_392	SAMN03084819	GCA_000809685.3	Acinetobacter baumannii	Acinetobacter baumannii	97.88	4.19538	100	0.36	0	161	235766	4195376	54360	39.04
UH129_404	SAMN03084820	GCA_000809705.3	Acinetobacter baumannii	Acinetobacter baumannii	97.89	4.14593	100	0.36	0	174	224007	4145928	59196	39.04
UH129_408	SAMN03084821	GCA_000809725.3	Acinetobacter baumannii	Acinetobacter baumannii	97.92	4.16951	100	0.36	0	175	325529	4169512	57642	39.03
UH129_409	SAMN03084822	GCA_000809745.3	Acinetobacter baumannii	Acinetobacter baumannii	97.84	4.15829	100	0.36	0	116	360211	4158294	75412	39
UH293_412	SAMN03084823	GCA_000809765.3	Acinetobacter baumannii	Acinetobacter baumannii	97.95	4.1472	100	0.36	0	126	421618	4147202	77248	38.99
UH129_415	SAMN03084824	GCA_000809785.3	Acinetobacter baumannii	Acinetobacter baumannii	97.95	4.15596	100	0.36	0	122	364213	4155956	84129	39.01
UH535_418	SAMN03084825	GCA_000809805.3	Acinetobacter baumannii	Acinetobacter baumannii	97.74	3.82653	100	0.36	0	107	364176	3826533	80231	39
UH535_419	SAMN03084826	GCA_000809825.3	Acinetobacter baumannii	Acinetobacter baumannii	97.78	3.81232	100	0.36	0	139	215629	3812319	60001	39.03
UH225_433	SAMN03084829	GCA_000809885.3	Acinetobacter baumannii	Acinetobacter baumannii	97.9	4.05539	100	0.36	0	107	364219	4055388	113674	38.93
UH384_444	SAMN03084831	GCA_000809925.3	Acinetobacter baumannii	Acinetobacter baumannii	97.64	3.88284	100	0.36	0	109	206046	3882840	85424	38.79
UH326_445	SAMN03084832	GCA_000809945.3	Acinetobacter baumannii	Acinetobacter baumannii	97.88	4.01646	99.82	0.36	0	156	210604	4016457	65888	39
UH384_450	SAMN03084834	GCA_000810005.3	Acinetobacter baumannii	Acinetobacter baumannii	97.71	3.88689	100	0.36	0	128	225439	3886891	69660	38.79
UH17_465	SAMN03084839	GCA_000810065.3	Acinetobacter baumannii	Acinetobacter baumannii	97.93	3.99616	99.82	0.36	0	165	150364	3996162	56344	39.02
UH370_269	SAMN03084787	GCA_000810085.3	Acinetobacter baumannii	Acinetobacter baumannii	97.99	3.96627	99.82	0.36	0	168	156708	3966273	54371	38.98
UH66_276	SAMN03084790	GCA_000810125.3	Acinetobacter baumannii	Acinetobacter baumannii	97.87	3.85309	100	0.36	0	136	224086	3853093	65630	38.84
UH71_277	SAMN03084791	GCA_000810145.3	Acinetobacter baumannii	Acinetobacter baumannii	97.89	4.14224	100	0.36	0	120	315128	4142243	90146	39
UH71_278	SAMN03084792	GCA_000810165.3	Acinetobacter baumannii	Acinetobacter baumannii	97.91	4.16742	100	0.36	0	168	180829	4167424	54330	39.03
UH299_338	SAMN03084805	GCA_000810245.3	Acinetobacter baumannii	Acinetobacter baumannii	97.9	4.04836	100	0.36	0	124	364105	4048362	77256	38.95
UH81_364	SAMN03084812	GCA_000810365.3	Acinetobacter baumannii	Acinetobacter baumannii	97.9	3.98449	100	0.36	0	126	184272	3984487	74350	39.01
UH81_389	SAMN03084818	GCA_000810405.3	Acinetobacter baumannii	Acinetobacter baumannii	97.9	4.05782	100	0.36	0	164	143351	4057823	54781	38.96
UH293_377	SAMN03084815	GCA_000810445.3	Acinetobacter baumannii	Acinetobacter baumannii	97.95	4.14677	100	0.36	0	145	364286	4146773	57066	39
UH348_25	SAMN03084729	GCA_000810465.3	Acinetobacter baumannii	Acinetobacter baumannii	97.88	3.85986	100	0.36	0	104	360112	3859864	88675	38.95
UH514_288	SAMN03084795	GCA_000810485.3	Acinetobacter baumannii	Acinetobacter baumannii	97.85	3.87445	100	0.36	0	119	235496	3874454	77831	38.85
UH243_14	SAMN03084728	GCA_000810505.3	Acinetobacter baumannii	Acinetobacter baumannii	97.9	4.04658	100	0.36	0	115	235724	4046580	80186	38.94
UH243_33	SAMN03084731	GCA_000810525.3	Acinetobacter baumannii	Acinetobacter baumannii	97.9	4.0478	100	0.36	0	107	224090	4047798	79930	38.94
UH243_56	SAMN03084739	GCA_000810545.3	Acinetobacter baumannii	Acinetobacter baumannii	97.92	4.0306	100	0.36	0	170	224208	4030604	57200	38.97
UH243_57	SAMN03084740	GCA_000810565.3	Acinetobacter baumannii	Acinetobacter baumannii	97.89	4.04824	100	0.36	0	121	283908	4048237	76983	38.94
UH184_295	SAMN03084798	GCA_000810585.3	Acinetobacter baumannii	Acinetobacter baumannii	97.91	4.01387	100	0.36	0	162	351638	4013870	73349	38.93
UH315_58	SAMN03084741	GCA_000810605.3	Acinetobacter baumannii	Acinetobacter baumannii	97.89	4.00974	99.82	0.36	0	187	184088	4009740	51689	39.02
UH17_151	SAMN03084771	GCA_000810625.3	Acinetobacter baumannii	Acinetobacter baumannii	97.86	4.02146	99.91	0.36	0	141	169551	4021461	63424	38.98
UH17_182	SAMN03084774	GCA_000810685.3	Acinetobacter baumannii	Acinetobacter baumannii	97.88	4.04236	100	0.36	0	127	237339	4042358	104346	38.96
UH134_192	SAMN03084776	GCA_000810725.3	Acinetobacter baumannii	Acinetobacter baumannii	97.9	4.18815	100	0.36	0	118	364252	4188147	79905	39
UH475_197	SAMN03084777	GCA_000810745.3	Acinetobacter baumannii	Acinetobacter baumannii	97.91	4.1977	100	0.36	0	156	224149	4197699	76874	39
UH17_202	SAMN03084779	GCA_000810765.3	Acinetobacter baumannii	Acinetobacter baumannii	97.92	4.04255	100	0.36	0	129	246363	4042552	79838	38.97
UH66_241	SAMN03084782	GCA_000810825.3	Acinetobacter baumannii	Acinetobacter baumannii	97.95	3.87597	100	0.36	0	113	364252	3875970	72179	38.85
UH475_239	SAMN03084781	GCA_000810835.3	Acinetobacter baumannii	Acinetobacter baumannii	97.89	4.19898	100	0.36	0	156	224100	4198976	67651	38.99
UH507_247	SAMN03084783	GCA_000810865.3	Acinetobacter baumannii	Acinetobacter baumannii	97.94	4.15085	100	0.36	0	138	251880	4150845	63262	38.99
UH66_268	SAMN03084786	GCA_000810905.3	Acinetobacter baumannii	Acinetobacter baumannii	97.87	3.8734	100	0.36	0	98	360145	3873401	99564	38.84
UH175_679	SAMN03084875	GCA_000811015.3	Acinetobacter baumannii	Acinetobacter baumannii	97.77	3.83972	100	0.36	0	116	198925	3839723	71806	38.86
UH588_663	SAMN03084871	GCA_000811065.3	Acinetobacter baumannii	Acinetobacter baumannii	97.89	3.97547	100	0.36	0	177	126087	3975474	58530	38.97
UH392_684	SAMN03084876	GCA_000811085.3	Acinetobacter baumannii	Acinetobacter baumannii	97.89	3.82691	100	0.36	0	154	290787	3826905	62622	38.86
UH280_93	SAMN03084755	GCA_000811105.3	Acinetobacter baumannii	Acinetobacter baumannii	97.87	4.17671	100	0.36	0	182	150456	4176715	54920	39
UH71_296	SAMN03084799	GCA_000811145.3	Acinetobacter baumannii	Acinetobacter baumannii	97.89	4.15198	100	0.36	0	121	246388	4151982	76806	38.99
UH184_309	SAMN03084802	GCA_000811165.3	Acinetobacter baumannii	Acinetobacter baumannii	97.79	3.9059	99.93	0.36	0	121	235441	3905900	79696	38.88
UH410_96	SAMN03084757	GCA_000811205.3	Acinetobacter baumannii	Acinetobacter baumannii	97.88	3.77915	100	0.36	0	153	237242	3779155	50708	38.97
UH315_100	SAMN03084759	GCA_000811225.3	Acinetobacter baumannii	Acinetobacter baumannii	97.92	4.04035	100	0.36	0	169	152608	4040354	62073	38.95
UH370_301	SAMN03084801	GCA_000811265.3	Acinetobacter baumannii	Acinetobacter baumannii	97.97	3.98224	100	0.36	0	179	153678	3982241	51689	38.95
UH410_103	SAMN03084762	GCA_000811305.3	Acinetobacter baumannii	Acinetobacter baumannii	97.95	3.83052	100	0.36	0	117	280710	3830520	79834	38.99
UH126_106	SAMN03084763	GCA_000811325.3	Acinetobacter baumannii	Acinetobacter baumannii	97.91	3.89475	100	0.36	0	111	224076	3894749	77371	38.82
UH410_108	SAMN03084764	GCA_000811345.3	Acinetobacter baumannii	Acinetobacter baumannii	97.9	3.84598	100	0.36	0	160	227641	3845979	54328	38.98
UH410_128	SAMN03084765	GCA_000811365.3	Acinetobacter baumannii	Acinetobacter baumannii	97.88	3.85369	100	0.36	0	161	234226	3853693	60037	38.96
UH243_55	SAMN03084738	GCA_000811505.3	Acinetobacter baumannii	Acinetobacter baumannii	97.94	4.03938	100	0.36	0	151	197214	4039376	57541	38.96
UH430_466	SAMN03084840	GCA_000811525.3	Acinetobacter baumannii	Acinetobacter baumannii	97.94	4.02803	99.82	0.36	0	172	150903	4028031	55256	38.99
UH41_488	SAMN03084848	GCA_000811625.3	Acinetobacter baumannii	Acinetobacter baumannii	97.95	3.9884	99.82	0.36	0	181	150849	3988402	50140	39.01
UH41_490	SAMN03084850	GCA_000811705.3	Acinetobacter baumannii	Acinetobacter baumannii	97.96	3.98542	99.82	0.36	0	170	144613	3985423	59743	39
UH225_493	SAMN03084853	GCA_000811745.3	Acinetobacter baumannii	Acinetobacter baumannii	97.94	4.0526	100	0.36	0	130	246300	4052598	73185	38.96
UH225_492	SAMN03084852	GCA_000811765.3	Acinetobacter baumannii	Acinetobacter baumannii	97.93	4.05986	100	0.36	0	133	224213	4059859	71781	38.96
UH326_495	SAMN03084854	GCA_000811785.3	Acinetobacter baumannii	Acinetobacter baumannii	97.98	3.99476	99.82	0.36	0	172	150835	3994756	62694	39.02
UH392_536	SAMN03084856	GCA_000811805.3	Acinetobacter baumannii	Acinetobacter baumannii	97.58	3.86251	100	0.09	0	136	162322	3862505	55260	38.79
UH367_548	SAMN03084859	GCA_000811865.3	Acinetobacter baumannii	Acinetobacter baumannii	97.87	4.05719	100	0.36	0	141	175560	4057188	59949	38.97
UH367_558	SAMN03084860	GCA_000811885.3	Acinetobacter baumannii	Acinetobacter baumannii	97.73	3.87402	100	0.36	0	126	151670	3874023	71529	38.86
UH195_560	SAMN03084861	GCA_000811905.3	Acinetobacter baumannii	Acinetobacter baumannii	97.91	3.87575	100	0.36	0	106	360105	3875755	77925	38.85
UH367_565	SAMN03084862	GCA_000811925.3	Acinetobacter baumannii	Acinetobacter baumannii	97.9	4.0533	100	0.36	0	109	315127	4053301	98760	38.97
UH455_6	SAMN03084726	GCA_000811945.3	Acinetobacter baumannii	Acinetobacter baumannii	97.73	3.79555	100	0.36	0	88	364252	3795547	86917	38.96
6200	SAMN03263969	GCA_000814345.1	Acinetobacter baumannii	Acinetobacter baumannii	97.66	4.07398	99.64	0.3	0	4	3902527	4073976	3902527	39.15
CS01	SAMEA3158456	GCA_000820665.1	Acinetobacter baumannii	Acinetobacter baumannii	97.8	3.91625	100	0.36	0	4	3780190	3916249	3780190	38.88
CR17	SAMEA3158506	GCA_000820685.1	Acinetobacter baumannii	Acinetobacter baumannii	97.83	3.92491	100	0.36	0	4	3788589	3924910	3788589	38.89
IOMTU 433	SAMD00020223	GCA_000828935.1	Acinetobacter baumannii	Acinetobacter baumannii	97.78	4.19032	100	0.18	0	2	4000970	4190324	4000970	39.17
A1	SAMN03248539	GCA_000830055.1	Acinetobacter baumannii	Acinetobacter baumannii	97.65	3.91774	100	0.36	0	2	3909008	3917739	3909008	39.28
GTC 03325	SAMD00019517	GCA_000836075.1	Acinetobacter baumannii	Acinetobacter baumannii	99.8	3.81275	100	0	0	41	617982	3812752	271306	38.92
A155	SAMN03276491	GCA_000836625.1	Acinetobacter baumannii	Acinetobacter baumannii	97.62	3.93345	100	0.36	0	53	485811	3933455	197844	39.13
NBRC 110492	SAMD00020338	GCA_000876075.1	Acinetobacter baumannii	Acinetobacter baumannii	97.55	4.0774	100	0.36	0	173	136687	4077401	61320	39.04
NBRC 110494	SAMD00020340	GCA_000876095.1	Acinetobacter baumannii	Acinetobacter baumannii	99.78	3.81415	100	0	0	45	346845	3814151	210981	38.93
M3AC9-7	SAMN03175026	GCA_000876445.1	Acinetobacter baumannii	Acinetobacter baumannii	97.73	4.09185	100	0.06	0	83	254812	4091847	98350	38.94
NBRC 109757	SAMD00019507	GCA_000931755.1	Acinetobacter baumannii	Acinetobacter baumannii	99.95	3.92602	99.56	0	0	53	464463	3926017	150903	39.06
ORAB03	SAMN03277099	GCA_000939395.2	Acinetobacter baumannii	Acinetobacter baumannii	97.86	3.99782	100	0.36	0	174	228038	3997823	98901	39
ORAB02	SAMN03277097	GCA_000939405.2	Acinetobacter baumannii	Acinetobacter baumannii	97.84	3.99539	100	0.36	0	173	228038	3995393	98901	39.02
ORAB08	SAMN03277092	GCA_000939425.2	Acinetobacter baumannii	Acinetobacter baumannii	97.85	4.00122	100	0.36	0	177	228038	4001220	84223	39.01
ORAB09	SAMN03277100	GCA_000939475.2	Acinetobacter baumannii	Acinetobacter baumannii	97.87	4.0013	100	0.36	0	174	228038	4001297	98901	39.01
ORAB10	SAMN03277101	GCA_000939485.2	Acinetobacter baumannii	Acinetobacter baumannii	97.85	3.85673	100	0.36	0	162	247996	3856734	62431	38.85
ORAB13	SAMN03277098	GCA_000939495.2	Acinetobacter baumannii	Acinetobacter baumannii	97.9	4.00072	100	0.36	0	177	211241	4000716	90632	39.01
ORAB14	SAMN03277103	GCA_000939535.2	Acinetobacter baumannii	Acinetobacter baumannii	97.84	3.99222	100	0.36	0	174	228038	3992225	98901	39
ORAB16	SAMN03277094	GCA_000939555.2	Acinetobacter baumannii	Acinetobacter baumannii	97.9	4.00226	100	0.36	0	176	228038	4002263	84223	39.02
ORAB15	SAMN03277104	GCA_000939565.2	Acinetobacter baumannii	Acinetobacter baumannii	97.89	3.9803	100	0.36	0	174	228038	3980301	84223	38.98
ORAB17	SAMN03277093	GCA_000939575.2	Acinetobacter baumannii	Acinetobacter baumannii	97.86	3.97559	100	0.36	0	172	228038	3975588	108005	39.01
ORAB18	SAMN03277096	GCA_000939615.2	Acinetobacter baumannii	Acinetobacter baumannii	97.85	3.97419	100	0.36	0	169	228038	3974191	108005	39.01
ORAB19	SAMN03277102	GCA_000939635.2	Acinetobacter baumannii	Acinetobacter baumannii	97.89	3.98908	100	0.36	0	175	228038	3989078	84223	39.03
UH66_271	SAMN03084789	GCA_000949035.2	Acinetobacter baumannii	Acinetobacter baumannii	97.8	3.88272	100	0.36	0	65	364361	3882715	156752	38.85
UH381_484	SAMN03084845	GCA_000949045.2	Acinetobacter baumannii	Acinetobacter baumannii	97.94	4.03857	100	0.36	0	146	178633	4038572	105196	39.01
UH66_253	SAMN03084784	GCA_000949055.2	Acinetobacter baumannii	Acinetobacter baumannii	97.81	3.881	100	0.36	0	71	364361	3880996	120803	38.85
UH592_583	SAMN03084866	GCA_000949065.2	Acinetobacter baumannii	Acinetobacter baumannii	97.91	3.9299	100	0.36	0	153	159107	3929898	60229	39.12
UH175_674	SAMN03084873	GCA_000949115.2	Acinetobacter baumannii	Acinetobacter baumannii	97.87	3.94494	100	0.36	0	161	142946	3944940	62255	39.04
UH592_595	SAMN03084867	GCA_000949165.2	Acinetobacter baumannii	Acinetobacter baumannii	97.76	3.76382	99.97	0	0	126	324349	3763816	59274	38.94
UH475_361	SAMN03084811	GCA_000949175.2	Acinetobacter baumannii	Acinetobacter baumannii	97.87	4.14842	100	0.36	0	199	141826	4148420	55249	39.03
UH514_289	SAMN03084796	GCA_000949195.2	Acinetobacter baumannii	Acinetobacter baumannii	97.87	3.87391	100	0.36	0	116	223953	3873910	76298	38.85
AB5075-UW	SAMN02894434	GCA_000963815.1	Acinetobacter baumannii	Acinetobacter baumannii	97.63	4.06698	100	0.36	0	4	3972672	4066980	3972672	39.02
Ab5	SAMN03447203	GCA_000966305.1	Acinetobacter baumannii	Acinetobacter baumannii	97.75	3.93708	99.29	0.06	0	57	426932	3922356	173003	38.87
J65	SAMN03418024	GCA_000966495.1	Acinetobacter baumannii	Acinetobacter baumannii	97.7	3.89037	100	0.36	0	55	356207	3890367	116925	39
M2	SAMN03418028	GCA_000966505.1	Acinetobacter baumannii	Acinetobacter baumannii	97.7	4.13074	100	0.36	0	119	263887	4128077	101807	38.87
J2770	SAMN03418026	GCA_000966515.1	Acinetobacter baumannii	Acinetobacter baumannii	97.86	3.94441	100	0.36	0	103	347583	3944409	102056	38.97
J133	SAMN03418025	GCA_000966525.1	Acinetobacter baumannii	Acinetobacter baumannii	97.84	3.88699	100	0.36	0	83	437456	3886992	123559	38.99
M1	SAMN03418027	GCA_000969285.1	Acinetobacter baumannii	Acinetobacter baumannii	97.89	3.87101	100	0.36	0	88	258118	3868579	106127	38.95
S36	SAMN03418031	GCA_000969385.1	Acinetobacter baumannii	Acinetobacter baumannii	97.5	4.02184	100	0.42	0	64	347646	4021213	191442	38.87
MRSN16897	SAMN02646214	GCA_000972525.1	Acinetobacter baumannii	Acinetobacter baumannii	97.55	3.91854	100	0.09	0	75	424308	3914410	156145	38.83
MRSN16875	SAMN02690056	GCA_000972625.1	Acinetobacter baumannii	Acinetobacter baumannii	97.54	3.91665	100	0.09	0	76	424306	3913573	135902	38.83
Ab1	SAMN03453211	GCA_000981405.1	Acinetobacter baumannii	Acinetobacter baumannii	97.79	3.99848	100	1.25	0	105	460208	3982379	141926	39.02
CCBH5233	SAMN03456260	GCA_000988155.1	Acinetobacter baumannii	Acinetobacter baumannii	97.74	4.10279	100	0.05	0	71	364964	4101003	132338	39.07
LUH_7841	SAMN03366522	GCA_001007685.1	Acinetobacter baumannii	Acinetobacter baumannii	97.69	3.80122	100	0.36	0	16	926505	3801220	466806	38.95
RUH1486	SAMN03366515	GCA_001007705.1	Acinetobacter baumannii	Acinetobacter baumannii	97.63	3.8884	100	0.36	0	62	438486	3888398	120895	38.93
NM3	SAMN03366518	GCA_001007725.1	Acinetobacter baumannii	Acinetobacter baumannii	97.59	4.1009	100	0.49	0	54	536232	4100904	240518	38.96
LUH_6220	SAMN03366519	GCA_001007745.1	Acinetobacter baumannii	Acinetobacter baumannii	97.55	3.96658	100	0.36	0	63	273206	3966581	163700	38.89
4390	SAMN03366523	GCA_001007765.1	Acinetobacter baumannii	Acinetobacter baumannii	97.57	3.91953	100	0.36	0	157	133502	3919530	50321	38.91
741019	SAMN03366524	GCA_001007775.1	Acinetobacter baumannii	Acinetobacter baumannii	97.58	4.05452	100	0.36	0	63	468855	4054515	158241	38.92
161/07	SAMN03366525	GCA_001007815.1	Acinetobacter baumannii	Acinetobacter baumannii	97.52	4.28299	100	0.83	0	63	440641	4282986	172615	38.81
461	SAMN03579460	GCA_001008125.1	Acinetobacter baumannii	Acinetobacter baumannii	97.88	3.86589	99.99	0.37	0	112	184700	3856278	95682	38.93
XH386	SAMN03290686	GCA_001026965.1	Acinetobacter baumannii	Acinetobacter baumannii	97.85	4.1995	100	0.36	0	2	4087343	4199500	4087343	39.13
MRSN 7341	SAMN02906930	GCA_001027885.1	Acinetobacter baumannii	Acinetobacter baumannii	97.86	3.91128	100	0.36	0	52	352069	3911280	177075	39.03
MRSN 7339	SAMN02906929	GCA_001028265.1	Acinetobacter baumannii	Acinetobacter baumannii	97.58	3.95547	100	0.36	0	34	847614	3955466	246634	39.09
MRSN 58	SAMN02906928	GCA_001028315.1	Acinetobacter baumannii	Acinetobacter baumannii	97.57	3.97418	99.96	0.36	0	40	510509	3974176	247116	39.04
MRSN 3527	SAMN02906923	GCA_001028325.1	Acinetobacter baumannii	Acinetobacter baumannii	97.69	4.20619	99.47	0.36	0	46	604490	4206186	218174	38.89
1008_ABAU	SAMN03196969	GCA_001052015.1	Acinetobacter baumannii	Acinetobacter baumannii	97.85	3.90651	100	0.36	0	180	211209	3892570	73763	38.92
1168_ABAU	SAMN03197125	GCA_001052325.1	Acinetobacter baumannii	Acinetobacter baumannii	97.87	3.89927	100	0.36	0	169	228006	3882392	73763	38.9
1153_ABAU	SAMN03197109	GCA_001052775.1	Acinetobacter baumannii	Acinetobacter baumannii	97.86	3.98378	100	0.36	0	134	253496	3979598	113475	38.99
1038_ABAU	SAMN03197003	GCA_001053695.1	Acinetobacter baumannii	Acinetobacter baumannii	97.86	3.89915	100	0.36	0	186	224146	3879607	71806	38.92
219_ABAU	SAMN03197411	GCA_001055965.1	Acinetobacter baumannii	Acinetobacter baumannii	97.53	3.99893	100	0.36	0	106	333109	3994196	75966	38.66
996_ABAU	SAMN03198218	GCA_001059495.1	Acinetobacter baumannii	Acinetobacter baumannii	97.85	3.9041	100	0.36	0	173	228006	3887368	84775	38.92
B8342	SAMN03770534	GCA_001077555.2	Acinetobacter baumannii	Acinetobacter baumannii	97.58	3.94783	100	0.6	0	1	3947826	3947826	3947826	39.06
B11911	SAMN03771550	GCA_001077565.2	Acinetobacter baumannii	Acinetobacter baumannii	97.63	4.26391	100	0.53	0	4	4018724	4263915	4018724	39.15
SP1917	SAMN03771474	GCA_001077575.1	Acinetobacter baumannii	Acinetobacter baumannii	97.7	4.4849	100	0.62	0	10	2911226	4484902	2911226	38.96
Ab04-mff	SAMN03817045	GCA_001077655.1	Acinetobacter baumannii	Acinetobacter baumannii	97.44	4.19228	100	0.71	0	3	3935688	4192280	3935688	38.92
ATCC 17978-mff	SAMN03817043	GCA_001077675.1	Acinetobacter baumannii	Acinetobacter baumannii	97.68	4.0067	100	0	0	2	3857743	4006698	3857743	38.95
B8300	SAMN03771402	GCA_001077965.2	Acinetobacter baumannii	Acinetobacter baumannii	97.41	3.85006	100	0.09	0	2	3824908	3850058	3824908	39.25
R2090	SAMEA3751109	GCA_001261895.2	Acinetobacter baumannii	Acinetobacter baumannii	97.69	3.81916	100	0.52	0	1	3819158	3819158	3819158	39.04
10441_14	SAMN03944736	GCA_001276055.1	Acinetobacter baumannii	Acinetobacter baumannii	97.91	3.90984	99.64	0.36	0	136	231886	3909844	61813	38.94
TCM331	SAMN03853645	GCA_001292715.1	Acinetobacter baumannii	Acinetobacter baumannii	97.76	4.05869	100	0.36	0	74	365387	4056695	136135	38.89
CHI-45-1	SAMEA3296319	GCA_001373535.1	Acinetobacter baumannii	Acinetobacter baumannii	97.59	3.94559	100	0.36	0	102	294710	3931921	120746	39.23
CHI-34	SAMEA3298507	GCA_001373575.1	Acinetobacter baumannii	Acinetobacter baumannii	97.59	4.03901	100	0.36	0	83	575184	4025516	186061	39.12
MAL	SAMN04124451	GCA_001400975.1	Acinetobacter baumannii	Acinetobacter baumannii	97.89	3.91465	99.82	0.36	0	172	250487	3904157	56395	38.86
ABBL067	SAMN04145678	GCA_001414765.1	Acinetobacter baumannii	Acinetobacter baumannii	97.49	4.03394	98.4	0	0	78	341553	4032722	114946	39.02
ABBL062	SAMN04145673	GCA_001414865.1	Acinetobacter baumannii	Acinetobacter baumannii	97.91	3.87067	98.93	0.36	0	68	438330	3870018	106486	39.03
Ab06	SAMN04196792	GCA_001420405.1	Acinetobacter baumannii	Acinetobacter baumannii	97.65	4.22882	98.43	0.05	0	129	396303	4228817	210329	39.06
A186	SAMN04054373	GCA_001420505.1	Acinetobacter baumannii	Acinetobacter baumannii	97.89	3.84519	100	0.36	0	53	461096	3841433	220598	39.07
Ab Crete	SAMN04054216	GCA_001420515.1	Acinetobacter baumannii	Acinetobacter baumannii	97.79	4.13102	100	0.36	0	53	336633	4129545	171798	38.98
ACMH-6200	SAMN04088953	GCA_001432265.1	Acinetobacter baumannii	Acinetobacter baumannii	97.64	3.99724	100	1.02	0	217	192471	3997237	60911	38.96
ABBL003	SAMN04145614	GCA_001432375.1	Acinetobacter baumannii	Acinetobacter baumannii	97.61	3.95437	99.29	0.36	0	70	342901	3954365	114915	38.92
ABBL014	SAMN04145625	GCA_001432425.1	Acinetobacter baumannii	Acinetobacter baumannii	97.59	3.85222	98.93	0.78	0	192	131949	3851754	52131	39.04
ABBL011	SAMN04145622	GCA_001432455.1	Acinetobacter baumannii	Acinetobacter baumannii	97.56	4.00363	99.88	0.18	0	66	358577	4002462	118605	38.93
ABBL020	SAMN04145631	GCA_001432535.1	Acinetobacter baumannii	Acinetobacter baumannii	97.63	3.8075	96.09	0.36	0	83	313405	3806309	108333	38.84
ABBL018	SAMN04145629	GCA_001432545.1	Acinetobacter baumannii	Acinetobacter baumannii	97.58	4.33474	99.91	0.65	0	121	282316	4313066	105657	38.91
ABBL001	SAMN04145613	GCA_001432685.1	Acinetobacter baumannii	Acinetobacter baumannii	97.68	3.87166	99.29	0.71	0	77	268017	3868844	122252	38.9
ABBL004	SAMN04145615	GCA_001432705.1	Acinetobacter baumannii	Acinetobacter baumannii	97.72	3.85505	100	0.71	0	72	251523	3853480	129801	38.92
ABBL008	SAMN04145619	GCA_001432755.1	Acinetobacter baumannii	Acinetobacter baumannii	97.86	4.06419	100	0.36	0	86	365053	4062980	139396	39.05
ABBL012	SAMN04145623	GCA_001432785.1	Acinetobacter baumannii	Acinetobacter baumannii	97.57	3.92803	98.58	0.36	0	87	221103	3927097	110206	38.88
ABBL038	SAMN04145649	GCA_001433005.1	Acinetobacter baumannii	Acinetobacter baumannii	97.7	4.04527	98.22	0.36	0	84	559402	4042826	110028	38.83
ABBL048	SAMN04145659	GCA_001433045.1	Acinetobacter baumannii	Acinetobacter baumannii	97.83	4.18011	99.64	0.36	0	75	365053	4161657	120446	38.92
ABBL045	SAMN04145656	GCA_001433205.1	Acinetobacter baumannii	Acinetobacter baumannii	97.86	4.05408	100	0.36	0	103	315620	4052607	101492	39
MRSN17592	SAMN04208819	GCA_001441355.1	Acinetobacter baumannii	Acinetobacter baumannii	97.51	3.85731	100	0.09	0	69	477836	3853311	156144	38.86
MRSN17593	SAMN04208820	GCA_001441405.1	Acinetobacter baumannii	Acinetobacter baumannii	97.61	3.87052	100	0.09	0	70	477834	3866284	156143	38.85
MRSN16901	SAMN04209217	GCA_001441415.1	Acinetobacter baumannii	Acinetobacter baumannii	97.56	3.91788	100	0.09	0	68	477834	3914179	160715	38.82
MRSN16896	SAMN04211933	GCA_001441455.1	Acinetobacter baumannii	Acinetobacter baumannii	97.57	3.91674	100	0.09	0	77	424295	3912277	148658	38.83
MRSN16898	SAMN04211932	GCA_001441465.1	Acinetobacter baumannii	Acinetobacter baumannii	97.59	3.9158	100	0.09	0	75	424309	3911464	137086	38.83
MRSN16881	SAMN04211921	GCA_001441475.1	Acinetobacter baumannii	Acinetobacter baumannii	97.61	3.91668	100	0.09	0	75	477835	3914835	156148	38.83
MRSN16882	SAMN04211931	GCA_001441485.1	Acinetobacter baumannii	Acinetobacter baumannii	97.53	3.91796	100	0.09	0	71	477834	3914727	156145	38.83
MRSN15038	SAMN04229822	GCA_001441545.1	Acinetobacter baumannii	Acinetobacter baumannii	97.57	3.82618	100	0.42	0	66	603786	3823463	160217	39.06
MRSN20315	SAMN04229824	GCA_001441555.1	Acinetobacter baumannii	Acinetobacter baumannii	97.55	3.82494	100	0.42	0	71	603803	3822331	138684	39.05
MRSN15084	SAMN04229823	GCA_001441565.1	Acinetobacter baumannii	Acinetobacter baumannii	97.45	3.86087	100	0.42	0	62	458779	3859646	154756	38.97
MRSN20755	SAMN04229825	GCA_001441625.1	Acinetobacter baumannii	Acinetobacter baumannii	97.5	3.82605	100	0.42	0	69	603803	3823800	142952	39.05
MRSN7081	SAMN04229826	GCA_001441645.1	Acinetobacter baumannii	Acinetobacter baumannii	97.57	3.82539	100	0.42	0	73	603802	3823646	154364	39.06
MRSN16874	SAMN04252827	GCA_001442575.1	Acinetobacter baumannii	Acinetobacter baumannii	97.9	4.10309	100	0.36	0	92	364196	4096646	148079	38.99
CIP70.10	SAMEA3449716	GCA_001457535.1	Acinetobacter baumannii	Acinetobacter baumannii	97.58	3.93626	100	0.36	0	2	3928513	3936255	3928513	38.92
FDAARGOS_123	SAMN03996270	GCA_001471855.2	Acinetobacter baumannii	Acinetobacter baumannii	97.61	3.99056	99.96	0.36	0	3	3864991	3990559	3864991	39.04
Ab03	SAMN04196791	GCA_001500225.1	Acinetobacter baumannii	Acinetobacter baumannii	97.57	4.02759	99.95	0.14	0	89	442083	4027589	139402	39.18
J10	SAMEA1709843	GCA_001511855.1	Acinetobacter baumannii	Acinetobacter baumannii	97.58	4.07907	99.41	0.47	0	58	1616085	4075911	462517	39.03
J1	SAMEA1709744	GCA_001511875.1	Acinetobacter baumannii	Acinetobacter baumannii	97.61	3.964	100	0.36	0	45	1616102	3960170	462701	39.07
J5	SAMEA1709886	GCA_001511895.1	Acinetobacter baumannii	Acinetobacter baumannii	97.62	3.96801	99.82	0.36	0	45	1616074	3964491	467836	39.08
D78	SAMEA1317937	GCA_001511915.1	Acinetobacter baumannii	Acinetobacter baumannii	97.59	4.01032	100	0.36	0	70	392787	4002948	198760	38.96
D30	SAMEA1466056	GCA_001511935.1	Acinetobacter baumannii	Acinetobacter baumannii	97.58	3.88057	100	0.37	0	41	611930	3876023	354583	39
A92	SAMEA1466011	GCA_001511975.1	Acinetobacter baumannii	Acinetobacter baumannii	97.59	3.90006	100	0.37	0	32	609244	3895353	358953	39.02
D81	SAMEA1317920	GCA_001511995.1	Acinetobacter baumannii	Acinetobacter baumannii	97.6	4.01111	100	0.36	0	71	388921	4004271	198767	38.96
WM98	SAMEA1317939	GCA_001512015.1	Acinetobacter baumannii	Acinetobacter baumannii	97.61	4.06916	100	0.47	0	56	901499	4064408	358980	39.02
D2	SAMEA1317924	GCA_001512035.1	Acinetobacter baumannii	Acinetobacter baumannii	97.55	3.95678	100	0.37	0	62	488782	3949624	218350	38.99
A388	SAMEA1466008	GCA_001512055.1	Acinetobacter baumannii	Acinetobacter baumannii	97.69	3.92599	100	0.36	0	94	343787	3917837	150382	39.08
RBH3	SAMEA1317927	GCA_001512075.1	Acinetobacter baumannii	Acinetobacter baumannii	97.56	4.0114	100	0.36	0	61	427498	3996315	303138	39.08
D62	SAMEA1317931	GCA_001512095.1	Acinetobacter baumannii	Acinetobacter baumannii	97.64	3.79876	100	0.37	0	53	360480	3790513	212067	38.97
J7	SAMEA1709848	GCA_001512115.1	Acinetobacter baumannii	Acinetobacter baumannii	97.6	4.06953	100	0.47	0	52	1616032	4065956	462414	39.02
D13	SAMEA1317922	GCA_001512155.1	Acinetobacter baumannii	Acinetobacter baumannii	97.53	4.04917	100	0.36	0	56	462231	4037631	267583	39.07
6772166	SAMEA1465988	GCA_001512175.1	Acinetobacter baumannii	Acinetobacter baumannii	97.55	4.00129	100	0.36	0	66	358293	3990032	269441	39.09
G7	SAMEA1466028	GCA_001512195.1	Acinetobacter baumannii	Acinetobacter baumannii	97.59	4.07247	100	0.36	0	55	447371	4062420	309831	38.99
A297	SAMEA1709749	GCA_001512215.1	Acinetobacter baumannii	Acinetobacter baumannii	97.58	4.10978	99.82	0.36	0	68	847192	4102793	418925	39.09
A83	SAMEA1466082	GCA_001512235.1	Acinetobacter baumannii	Acinetobacter baumannii	97.56	3.85864	100	0.37	0	28	1031743	3853620	358985	39.01
D3208	SAMEA1317930	GCA_001512255.1	Acinetobacter baumannii	Acinetobacter baumannii	97.55	3.94043	100	0.37	0	50	656650	3932545	354592	39.12
KBN10P02143	SAMN03941550	GCA_001514375.1	Acinetobacter baumannii	Acinetobacter baumannii	97.78	4.1394	99.88	0.36	0	2	4086879	4139396	4086879	39.08
IITR88	SAMN04366600	GCA_001516805.1	Acinetobacter baumannii	Acinetobacter baumannii	97.62	4.16746	99.74	0	0	12	3990690	4163981	3990690	38.98
R2091	SAMEA3715145	GCA_001517645.1	Acinetobacter baumannii	Acinetobacter baumannii	97.56	3.94749	100	0.53	0	2	3939746	3947488	3939746	38.97
HUMC1	SAMN04396129	GCA_001518715.1	Acinetobacter baumannii	Acinetobacter baumannii	97.7	4.15033	100	0.36	0	7	4018630	4150334	4018630	39.21
ORABSC	SAMN04432983	GCA_001531205.2	Acinetobacter baumannii	Acinetobacter baumannii	97.88	3.99934	100	0.36	0	189	227989	3999341	74090	39
ORAB23	SAMN04432978	GCA_001531455.2	Acinetobacter baumannii	Acinetobacter baumannii	97.83	3.97964	100	0.36	0	185	211241	3979637	74008	38.97
AB28	SAMN04376893	GCA_001535665.1	Acinetobacter baumannii	Acinetobacter baumannii	97.78	4.00711	98.04	0.62	0	56	3852879	3993711	3852879	38.95
Ab30	SAMN04376925	GCA_001535685.1	Acinetobacter baumannii	Acinetobacter baumannii	97.85	4.0072	95.14	0	0	51	3869138	3993351	3869138	38.93
ORAB6b	SAMN04432982	GCA_001541025.2	Acinetobacter baumannii	Acinetobacter baumannii	97.81	3.83415	99.64	0.36	0	151	228038	3834148	77455	38.9
ORAB21	SAMN04432977	GCA_001541035.2	Acinetobacter baumannii	Acinetobacter baumannii	97.8	3.83475	100	0.36	0	158	227989	3834749	74089	38.91
ORABMayT	SAMN04432981	GCA_001541045.2	Acinetobacter baumannii	Acinetobacter baumannii	97.81	3.83646	100	0.36	0	176	218846	3836463	65217	38.98
AbMDR-GLH6	SAMN04005090	GCA_001541695.1	Acinetobacter baumannii	Acinetobacter baumannii	97.8	4.12305	100	0.36	0	196	198715	4123054	58150	39.18
AbMDR-GLH1	SAMN04005085	GCA_001541875.1	Acinetobacter baumannii	Acinetobacter baumannii	97.79	3.89341	99.93	0.36	0	175	222069	3893408	55866	38.98
P630	SAMEA3158474	GCA_001544395.1	Acinetobacter baumannii	Acinetobacter baumannii	97.6	3.89066	100	0.53	0	46	496341	3890656	206099	38.88
MEX11594	SAMN04407353	GCA_001549575.1	Acinetobacter baumannii	Acinetobacter baumannii	97.68	3.7455	100	0.36	0	12	1413987	3745499	684685	38.96
XH860	SAMN03890258	GCA_001573065.1	Acinetobacter baumannii	Acinetobacter baumannii	97.89	3.84662	99.24	0.36	0	1	3846621	3846621	3846621	39.02
XH859	SAMN03890257	GCA_001573085.1	Acinetobacter baumannii	Acinetobacter baumannii	97.82	3.97707	100	0.73	0	1	3977071	3977071	3977071	39.08
XH857	SAMN03890255	GCA_001573105.1	Acinetobacter baumannii	Acinetobacter baumannii	97.77	3.87964	100	0.36	0	1	3879636	3879636	3879636	39.04
XH856	SAMN03890253	GCA_001573125.1	Acinetobacter baumannii	Acinetobacter baumannii	97.83	3.9084	100	0.36	0	1	3908399	3908399	3908399	39.08
NCTC 13423	SAMN04325103	GCA_001576615.1	Acinetobacter baumannii	Acinetobacter baumannii	97.88	3.93794	100	0.36	0	127	237266	3915364	113193	39.05
XH858	SAMN03890256	GCA_001578145.1	Acinetobacter baumannii	Acinetobacter baumannii	97.58	4.17261	100	0.44	0	1	4172609	4172609	4172609	38.89
ATCC 17978	SAMN04273153	GCA_001593425.2	Acinetobacter baumannii	Acinetobacter baumannii	97.74	4.00479	100	0	0	1	4004792	4004792	4004792	38.96
AB2828	SAMN03078660	GCA_001611995.1	Acinetobacter baumannii	Acinetobacter baumannii	97.45	4.4269	100	1.07	0	107	286568	4426896	124070	39.21
AB3340	SAMN03078661	GCA_001612005.1	Acinetobacter baumannii	Acinetobacter baumannii	97.68	4.01025	100	0.36	0	76	333219	4010248	132604	38.86
AB3560	SAMN03078662	GCA_001612015.1	Acinetobacter baumannii	Acinetobacter baumannii	97.63	4.01213	100	0.36	0	58	566238	4012126	247914	38.92
AB967	SAMN03078659	GCA_001612025.1	Acinetobacter baumannii	Acinetobacter baumannii	97.71	3.79503	100	0.18	0	27	844510	3795032	401652	38.85
AB3785	SAMN03078664	GCA_001612075.1	Acinetobacter baumannii	Acinetobacter baumannii	97.84	3.89458	100	0.36	0	70	239237	3894584	134647	39.01
AB3638	SAMN03078663	GCA_001612095.1	Acinetobacter baumannii	Acinetobacter baumannii	97.5	4.29458	100	0.65	0	78	286571	4294582	108414	38.72
AB3806	SAMN03078665	GCA_001612105.1	Acinetobacter baumannii	Acinetobacter baumannii	97.48	4.29529	100	0.65	0	86	268160	4295294	96852	38.75
AB3927	SAMN03078666	GCA_001612115.1	Acinetobacter baumannii	Acinetobacter baumannii	97.6	4.11378	100	0.36	0	45	462086	4113781	227995	38.82
AB4026	SAMN03078668	GCA_001612155.1	Acinetobacter baumannii	Acinetobacter baumannii	97.84	3.9052	100	0.36	0	67	406202	3905198	160728	39
AB4027	SAMN03078669	GCA_001612175.1	Acinetobacter baumannii	Acinetobacter baumannii	97.78	3.90396	100	0.36	0	72	405877	3903961	152887	39
AB4025	SAMN03078667	GCA_001612185.1	Acinetobacter baumannii	Acinetobacter baumannii	97.85	3.90267	100	0.36	0	69	363934	3902672	152887	39
AB4456	SAMN03078673	GCA_001612215.1	Acinetobacter baumannii	Acinetobacter baumannii	97.6	4.00181	100	0.36	0	58	352836	4001807	182799	38.92
AB4052	SAMN03078670	GCA_001612235.1	Acinetobacter baumannii	Acinetobacter baumannii	97.93	3.92134	100	0.36	0	43	639957	3921338	262160	39
AB4448	SAMN03078672	GCA_001612255.1	Acinetobacter baumannii	Acinetobacter baumannii	97.55	3.99226	100	0.36	0	43	554912	3992257	369360	38.92
AB4490	SAMN03078674	GCA_001612275.1	Acinetobacter baumannii	Acinetobacter baumannii	97.59	3.9474	100	0.36	0	98	369311	3947403	84980	39
AB4498	SAMN03078675	GCA_001612285.1	Acinetobacter baumannii	Acinetobacter baumannii	97.8	3.90518	100	0.36	0	76	237262	3905177	128212	39
AB4795	SAMN03078676	GCA_001612315.1	Acinetobacter baumannii	Acinetobacter baumannii	97.86	3.88234	100	0.4	0	78	233858	3882341	113293	39.03
AB4878	SAMN03078677	GCA_001612335.1	Acinetobacter baumannii	Acinetobacter baumannii	97.89	3.86257	100	0.36	0	45	714378	3862567	223470	38.99
AB4957	SAMN03078679	GCA_001612355.1	Acinetobacter baumannii	Acinetobacter baumannii	97.91	3.88204	100	0.36	0	50	714229	3882040	223470	38.98
AB4932	SAMN03078678	GCA_001612365.1	Acinetobacter baumannii	Acinetobacter baumannii	97.87	3.86597	100	0.36	0	39	714235	3865974	237199	38.99
AB5001	SAMN03078681	GCA_001612395.1	Acinetobacter baumannii	Acinetobacter baumannii	97.95	3.78947	100	0.36	0	33	1038237	3789469	223470	38.99
AB4991	SAMN03078680	GCA_001612415.1	Acinetobacter baumannii	Acinetobacter baumannii	97.6	3.87711	100	0.36	0	52	627442	3877107	310788	39.09
AB5674	SAMN03078683	GCA_001612435.1	Acinetobacter baumannii	Acinetobacter baumannii	97.52	3.86925	100	0.36	0	34	636524	3869253	419504	39.04
AB5197	SAMN03078682	GCA_001612455.1	Acinetobacter baumannii	Acinetobacter baumannii	97.61	3.95948	100	0.36	0	58	385214	3959484	184472	39.04
2015ZJAB1	SAMN04376868	GCA_001617825.1	Acinetobacter baumannii	Acinetobacter baumannii	97.86	3.95496	100	0.36	0	56	364264	3954957	177993	38.91
2015ZJAB3	SAMN04376870	GCA_001617835.1	Acinetobacter baumannii	Acinetobacter baumannii	97.8	3.94397	100	0.36	0	41	461638	3943968	177986	38.99
2015ZJAB2	SAMN04376869	GCA_001617885.1	Acinetobacter baumannii	Acinetobacter baumannii	97.93	3.96437	100	0.36	0	53	503548	3964372	177950	38.92
2015ZJAB4	SAMN04376871	GCA_001617895.1	Acinetobacter baumannii	Acinetobacter baumannii	97.91	3.94213	100	0.36	0	53	292341	3942129	184628	38.82
2015ZJAB7	SAMN04376872	GCA_001617915.1	Acinetobacter baumannii	Acinetobacter baumannii	97.83	4.10121	100	0.36	0	67	364242	4101209	176354	39.05
2015ZJAB8	SAMN04376873	GCA_001617945.1	Acinetobacter baumannii	Acinetobacter baumannii	97.87	4.07626	100	0.36	0	62	364238	4076260	176352	39.02
AB210M	SAMN03450127	GCA_001618125.1	Acinetobacter baumannii	Acinetobacter baumannii	97.85	3.98171	100	0.36	0	70	398184	3980957	178451	38.94
VB22595	SAMN04508171	GCA_001624975.1	Acinetobacter baumannii	Acinetobacter baumannii	97.92	3.91106	100	0.36	0	72	256673	3905370	122125	38.9
Ab421_GEIH-2010	SAMN04448102	GCA_001628795.1	Acinetobacter baumannii	Acinetobacter baumannii	97.87	3.97675	98.82	0	0	1	3976746	3976746	3976746	39.3
3207	SAMN04485290	GCA_001636235.1	Acinetobacter baumannii	Acinetobacter baumannii	97.61	4.09204	100	0	0	3	3998012	4092036	3998012	38.99
AB250	SAMN04924779	GCA_001640075.1	Acinetobacter baumannii	Acinetobacter baumannii	97.8	4.06501	100	0.36	0	124	365672	4065006	126979	38.95
A457	SAMN04521099	GCA_001648035.1	Acinetobacter baumannii	Acinetobacter baumannii	97.58	3.87481	100	0	0	13	1168277	3874472	488697	38.92
HJ01	SAMN05173197	GCA_001661665.1	Acinetobacter baumannii	Acinetobacter baumannii	97.9	4.02323	100	0.36	0	75	364315	4020506	147912	38.88
CCF34	SAMN04993414	GCA_001664565.1	Acinetobacter baumannii	Acinetobacter baumannii	97.95	3.96893	100	0.36	0	128	237384	3968927	65563	39
CCF36	SAMN04993416	GCA_001664575.1	Acinetobacter baumannii	Acinetobacter baumannii	97.8	3.85991	100	0.36	0	122	290996	3859913	76204	38.87
CCF33	SAMN04993413	GCA_001664585.1	Acinetobacter baumannii	Acinetobacter baumannii	97.77	3.86134	100	0.36	0	114	290928	3861344	65228	38.86
CCF1	SAMN04993337	GCA_001664595.1	Acinetobacter baumannii	Acinetobacter baumannii	97.88	3.94584	100	0.36	0	82	255786	3945844	142864	38.95
CCF38	SAMN04993418	GCA_001664645.1	Acinetobacter baumannii	Acinetobacter baumannii	97.86	3.87955	100	0.36	0	76	364527	3879548	133509	38.85
CCF4	SAMN04993340	GCA_001664655.1	Acinetobacter baumannii	Acinetobacter baumannii	97.97	3.92218	100	0.36	0	127	130786	3922175	73976	39.03
CCF41	SAMN04993421	GCA_001664665.1	Acinetobacter baumannii	Acinetobacter baumannii	97.84	3.88694	100	0.36	0	118	209765	3886944	79777	38.86
CCF3	SAMN04993339	GCA_001664685.1	Acinetobacter baumannii	Acinetobacter baumannii	97.63	3.98772	100	0.36	0	101	164985	3987715	83685	38.81
CCF5	SAMN04993341	GCA_001664725.1	Acinetobacter baumannii	Acinetobacter baumannii	97.79	3.86579	100	0.36	0	125	291035	3865786	64744	38.88
CCF6	SAMN04993343	GCA_001664735.1	Acinetobacter baumannii	Acinetobacter baumannii	97.83	3.82545	100	0.36	0	116	275040	3825451	77751	38.89
CCF7	SAMN04993345	GCA_001664755.1	Acinetobacter baumannii	Acinetobacter baumannii	97.81	3.89046	100	0.36	0	120	290830	3890463	64744	38.86
CCF8	SAMN04993349	GCA_001664765.1	Acinetobacter baumannii	Acinetobacter baumannii	97.58	3.93675	100	0.36	0	84	337972	3936754	171098	38.79
CCF9	SAMN04993350	GCA_001664805.1	Acinetobacter baumannii	Acinetobacter baumannii	97.88	3.7996	100	0.36	0	71	353385	3799596	133509	38.96
CCF12	SAMN04993355	GCA_001664815.1	Acinetobacter baumannii	Acinetobacter baumannii	97.71	3.78447	100	0	0	84	311596	3784469	74691	38.89
CCF13	SAMN04993357	GCA_001664835.1	Acinetobacter baumannii	Acinetobacter baumannii	97.79	3.8811	100	0.36	0	115	290996	3881100	86120	38.87
CCF16	SAMN04993363	GCA_001664855.1	Acinetobacter baumannii	Acinetobacter baumannii	97.82	3.87106	100	0.36	0	120	290830	3871064	65228	38.86
CCF17	SAMN04993365	GCA_001664885.1	Acinetobacter baumannii	Acinetobacter baumannii	97.8	3.86365	100	0.36	0	121	196389	3863651	64744	38.87
CCF18	SAMN04993366	GCA_001664895.1	Acinetobacter baumannii	Acinetobacter baumannii	97.93	4.0116	100	0.36	0	83	290700	4011600	111044	38.87
CCF21	SAMN04993372	GCA_001664915.1	Acinetobacter baumannii	Acinetobacter baumannii	97.89	4.03329	100	0.36	0	80	364524	4033290	126584	38.9
CCF22	SAMN04993374	GCA_001664965.1	Acinetobacter baumannii	Acinetobacter baumannii	97.83	3.87946	100	0.36	0	123	290928	3879462	68871	38.88
CCF23	SAMN04993377	GCA_001664975.1	Acinetobacter baumannii	Acinetobacter baumannii	97.83	3.877	100	0.36	0	122	290996	3876998	83428	38.88
CCF25	SAMN04993379	GCA_001664985.1	Acinetobacter baumannii	Acinetobacter baumannii	97.88	3.84761	100	0.36	0	74	364526	3847605	133508	38.91
CCF37	SAMN04993417	GCA_001665045.1	Acinetobacter baumannii	Acinetobacter baumannii	97.85	3.80336	100	0.36	0	112	290667	3803361	77375	38.97
CCF39	SAMN04993419	GCA_001665055.1	Acinetobacter baumannii	Acinetobacter baumannii	97.83	3.98091	100	0.36	0	131	290834	3980908	62437	39.02
CCF42	SAMN04993422	GCA_001665065.1	Acinetobacter baumannii	Acinetobacter baumannii	97.9	4.03279	100	0.36	0	82	364524	4032793	127734	38.9
CCF2	SAMN04993338	GCA_001665095.1	Acinetobacter baumannii	Acinetobacter baumannii	97.88	4.03245	100	0.36	0	91	364548	4032455	135442	39.05
CCF10	SAMN04993351	GCA_001665125.1	Acinetobacter baumannii	Acinetobacter baumannii	97.8	3.87867	100	0.36	0	114	290996	3878669	86120	38.86
CCF11	SAMN04993353	GCA_001665145.1	Acinetobacter baumannii	Acinetobacter baumannii	97.58	3.9405	100	0.36	0	54	372586	3940501	158595	38.91
CCF14	SAMN04993359	GCA_001665155.1	Acinetobacter baumannii	Acinetobacter baumannii	97.79	3.8659	100	0.36	0	120	290996	3865902	72535	38.85
CCF15	SAMN04993360	GCA_001665175.1	Acinetobacter baumannii	Acinetobacter baumannii	97.89	3.97188	100	0.36	0	186	138904	3971879	51733	39.04
CCF19	SAMN04993368	GCA_001665205.1	Acinetobacter baumannii	Acinetobacter baumannii	97.76	3.84788	100	0.36	0	94	255098	3847884	94048	38.87
CCF24	SAMN04993378	GCA_001665215.1	Acinetobacter baumannii	Acinetobacter baumannii	97.84	3.94273	100	0.36	0	131	199256	3942727	64807	38.82
CCF40	SAMN04993420	GCA_001665285.1	Acinetobacter baumannii	Acinetobacter baumannii	97.81	3.83729	100	0.36	0	117	290847	3837286	79777	38.88
CCF28	SAMN04993382	GCA_001665985.1	Acinetobacter baumannii	Acinetobacter baumannii	97.83	3.88098	100	0.36	0	120	290996	3880976	86120	38.87
CCF29	SAMN04993384	GCA_001666065.1	Acinetobacter baumannii	Acinetobacter baumannii	97.83	3.87796	100	0.36	0	119	274897	3877962	65031	38.87
CCF30	SAMN04993385	GCA_001666075.1	Acinetobacter baumannii	Acinetobacter baumannii	97.85	3.91151	100	0.36	0	125	275122	3911510	60816	38.82
CCF31	SAMN04993386	GCA_001666085.1	Acinetobacter baumannii	Acinetobacter baumannii	97.81	3.86729	100	0.36	0	122	179703	3867292	83147	38.89
CCF43	SAMN04993424	GCA_001666105.1	Acinetobacter baumannii	Acinetobacter baumannii	97.83	3.88319	100	0.36	0	128	199240	3883194	79777	38.85
CCF44	SAMN04993426	GCA_001666145.1	Acinetobacter baumannii	Acinetobacter baumannii	97.82	3.86057	100	0.36	0	115	290996	3860568	86120	38.86
CCF45	SAMN04993427	GCA_001666155.1	Acinetobacter baumannii	Acinetobacter baumannii	97.82	3.804	100	0.36	0	113	274847	3803999	79778	38.96
CCF48	SAMN04993430	GCA_001666175.1	Acinetobacter baumannii	Acinetobacter baumannii	97.86	4.00207	100	0.36	0	120	252190	4002074	99180	38.96
CCF49	SAMN04993432	GCA_001666195.1	Acinetobacter baumannii	Acinetobacter baumannii	97.91	4.20528	100	0.36	0	100	287103	4205276	108009	38.98
CCF50	SAMN04993434	GCA_001666225.1	Acinetobacter baumannii	Acinetobacter baumannii	97.69	3.78572	100	0	0	64	351738	3785722	148527	38.88
CCF51	SAMN04993435	GCA_001666235.1	Acinetobacter baumannii	Acinetobacter baumannii	97.8	3.85727	100	0.36	0	122	274874	3857273	64168	38.87
CCF54	SAMN04993440	GCA_001666255.1	Acinetobacter baumannii	Acinetobacter baumannii	97.82	3.86885	100	0.36	0	117	290996	3868851	79777	38.86
CCF55	SAMN04993442	GCA_001666275.1	Acinetobacter baumannii	Acinetobacter baumannii	97.83	3.87522	100	0.36	0	125	274897	3875222	64884	38.87
CCF26	SAMN04993381	GCA_001666305.1	Acinetobacter baumannii	Acinetobacter baumannii	97.79	3.87998	100	0.36	0	118	290830	3879979	77751	38.86
CCF32	SAMN04993412	GCA_001666315.1	Acinetobacter baumannii	Acinetobacter baumannii	97.81	3.8358	99.93	0.36	0	117	290731	3835801	77751	38.88
CCF47	SAMN04993429	GCA_001666325.1	Acinetobacter baumannii	Acinetobacter baumannii	98	3.97181	100	0.36	0	156	160285	3971808	57389	39.04
CCF52	SAMN04993437	GCA_001666365.1	Acinetobacter baumannii	Acinetobacter baumannii	97.65	3.98149	100	0.36	0	102	191907	3981486	78598	38.81
CCF53	SAMN04993438	GCA_001666385.1	Acinetobacter baumannii	Acinetobacter baumannii	97.77	3.97339	99.93	0.36	0	132	290928	3973391	76600	38.97
CCF57	SAMN04993444	GCA_001666395.1	Acinetobacter baumannii	Acinetobacter baumannii	97.84	3.8247	100	0.36	0	118	275040	3824697	77751	38.89
CCF58	SAMN04993445	GCA_001666405.1	Acinetobacter baumannii	Acinetobacter baumannii	97.79	3.87248	100	0.36	0	125	290996	3872483	62663	38.86
CCF59	SAMN04993447	GCA_001666425.1	Acinetobacter baumannii	Acinetobacter baumannii	97.82	3.99243	100	0.36	0	129	290762	3992431	76600	38.97
CCF60	SAMN04993449	GCA_001666465.1	Acinetobacter baumannii	Acinetobacter baumannii	97.78	3.88084	100	0.36	0	118	272865	3880842	73532	38.86
CCF62	SAMN04993451	GCA_001666475.1	Acinetobacter baumannii	Acinetobacter baumannii	97.89	4.04908	100	0.36	0	77	364481	4049081	120153	39.01
CCF63	SAMN04993453	GCA_001666485.1	Acinetobacter baumannii	Acinetobacter baumannii	97.87	3.85018	100	0.36	0	125	290830	3850179	73097	38.88
CCF64	SAMN04993455	GCA_001666515.1	Acinetobacter baumannii	Acinetobacter baumannii	97.8	3.87312	100	0.36	0	135	278855	3873122	62924	38.87
CCF66	SAMN04993390	GCA_001666545.1	Acinetobacter baumannii	Acinetobacter baumannii	97.83	3.87344	100	0.36	0	120	239226	3873436	73904	38.89
CCF65	SAMN04993388	GCA_001666555.1	Acinetobacter baumannii	Acinetobacter baumannii	97.81	3.88095	100	0.36	0	123	290996	3880952	64807	38.87
CCF68	SAMN04993397	GCA_001666565.1	Acinetobacter baumannii	Acinetobacter baumannii	97.85	3.86612	100	0.36	0	110	290996	3866118	62663	38.84
CCF67	SAMN04993393	GCA_001666575.1	Acinetobacter baumannii	Acinetobacter baumannii	97.8	3.87297	100	0.36	0	115	290996	3872972	86120	38.87
CCF69	SAMN04993399	GCA_001666625.1	Acinetobacter baumannii	Acinetobacter baumannii	97.85	3.87553	100	0.36	0	119	290898	3875533	79777	38.87
CCF70	SAMN04993401	GCA_001666635.1	Acinetobacter baumannii	Acinetobacter baumannii	97.78	3.88034	100	0.36	0	115	290996	3880342	84817	38.87
CCF72	SAMN04993405	GCA_001666645.1	Acinetobacter baumannii	Acinetobacter baumannii	97.82	3.87989	100	0.36	0	126	290996	3879890	86120	38.87
CCF73	SAMN04993407	GCA_001666665.1	Acinetobacter baumannii	Acinetobacter baumannii	97.93	4.22754	100	0.36	0	99	353752	4227537	108009	39
CCF74	SAMN04993409	GCA_001666705.1	Acinetobacter baumannii	Acinetobacter baumannii	97.92	3.97419	100	0.36	0	166	127611	3974192	51381	39.06
CCF75	SAMN04993411	GCA_001666715.1	Acinetobacter baumannii	Acinetobacter baumannii	97.85	4.00585	100	0.36	0	124	275208	4005853	99180	38.97
ABUH714	SAMN05238587	GCA_001668445.1	Acinetobacter baumannii	Acinetobacter baumannii	97.78	3.86318	100	0.36	0	138	290726	3863177	61927	38.84
ABUH773	SAMN05238697	GCA_001668465.2	Acinetobacter baumannii	Acinetobacter baumannii	97.86	3.88571	100	0.36	0	2	3873900	3885710	3873900	39.06
ABUH726	SAMN05238658	GCA_001668475.1	Acinetobacter baumannii	Acinetobacter baumannii	97.85	3.84467	100	0.36	0	119	223971	3844670	77746	38.88
ABUH721	SAMN05238657	GCA_001668515.1	Acinetobacter baumannii	Acinetobacter baumannii	97.81	3.79851	100	0.36	0	109	290726	3798506	73129	38.95
ABUH756	SAMN05238691	GCA_001668555.1	Acinetobacter baumannii	Acinetobacter baumannii	97.8	3.87423	100	0.36	0	122	290726	3874227	63876	38.85
ABUH801	SAMN05238707	GCA_001668585.1	Acinetobacter baumannii	Acinetobacter baumannii	97.76	3.78571	100	0.36	0	150	247901	3785714	62089	38.95
ABUH724	SAMN05238714	GCA_001668645.1	Acinetobacter baumannii	Acinetobacter baumannii	97.9	3.75871	99.64	0.36	0	116	198982	3758714	76029	38.98
ABUH720	SAMN05238675	GCA_001668755.1	Acinetobacter baumannii	Acinetobacter baumannii	97.84	3.86501	100	0.36	0	112	290996	3865010	63769	38.84
ABUH713	SAMN05238679	GCA_001668765.1	Acinetobacter baumannii	Acinetobacter baumannii	97.85	3.86618	100	0.36	0	114	250333	3866182	79771	38.84
ABUH750	SAMN05238598	GCA_001668775.1	Acinetobacter baumannii	Acinetobacter baumannii	97.8	3.86891	100	0.36	0	124	284325	3868906	79771	38.84
ABUH738	SAMN05238694	GCA_001668815.1	Acinetobacter baumannii	Acinetobacter baumannii	97.9	3.93919	100	0.36	0	126	290725	3939194	77747	38.81
ABUH731	SAMN05238604	GCA_001668835.1	Acinetobacter baumannii	Acinetobacter baumannii	97.77	3.79801	100	0.36	0	108	290726	3798014	86066	38.95
ABUH782	SAMN05238648	GCA_001668855.1	Acinetobacter baumannii	Acinetobacter baumannii	97.85	3.9561	100	0.36	0	166	248879	3956101	63161	38.95
ABUH695	SAMN05238607	GCA_001668865.1	Acinetobacter baumannii	Acinetobacter baumannii	97.87	3.87187	100	0.36	0	123	290822	3871868	83589	38.86
ABUH792	SAMN05238688	GCA_001668875.1	Acinetobacter baumannii	Acinetobacter baumannii	97.61	4.00515	100	0.71	0	155	197971	4005148	53038	38.74
ABUH767	SAMN05238696	GCA_001668915.1	Acinetobacter baumannii	Acinetobacter baumannii	97.89	3.86255	100	0.36	0	169	179647	3862550	60577	38.85
ABUH775	SAMN05238698	GCA_001668935.1	Acinetobacter baumannii	Acinetobacter baumannii	97.83	3.86019	100	0.36	0	174	179647	3860187	56426	38.84
ABUH736	SAMN05238595	GCA_001668945.1	Acinetobacter baumannii	Acinetobacter baumannii	97.81	3.93441	100	0.36	0	130	290726	3934408	60577	38.79
ABUH813	SAMN05238573	GCA_001668955.1	Acinetobacter baumannii	Acinetobacter baumannii	97.85	3.83186	100	0.36	0	174	179647	3831860	53416	38.86
ABUH716	SAMN05238654	GCA_001668995.1	Acinetobacter baumannii	Acinetobacter baumannii	97.82	3.87417	100	0.36	0	122	290726	3874168	72942	38.85
ABUH719	SAMN05238656	GCA_001669005.1	Acinetobacter baumannii	Acinetobacter baumannii	97.82	3.97799	100	0.36	0	122	290726	3977989	94111	38.95
ABUH770	SAMN05238662	GCA_001669025.1	Acinetobacter baumannii	Acinetobacter baumannii	97.81	3.80645	100	0.36	0	171	247900	3806451	53066	38.84
ABUH730	SAMN05238659	GCA_001669035.1	Acinetobacter baumannii	Acinetobacter baumannii	97.95	3.8273	100	0.36	0	109	190703	3827296	84801	39
ABUH771	SAMN05238663	GCA_001669075.1	Acinetobacter baumannii	Acinetobacter baumannii	97.98	3.93852	100	0.36	0	139	156396	3938523	59898	39
ABUH781	SAMN05238666	GCA_001669095.1	Acinetobacter baumannii	Acinetobacter baumannii	97.82	3.79207	100	0.36	0	167	179647	3792065	60596	38.94
ABUH787	SAMN05238669	GCA_001669105.1	Acinetobacter baumannii	Acinetobacter baumannii	97.9	3.87873	100	0.36	0	143	175148	3878733	79267	39.03
ABUH791	SAMN05238671	GCA_001669115.1	Acinetobacter baumannii	Acinetobacter baumannii	97.92	3.87602	100	0.36	0	155	175148	3876017	79507	39.03
ABUH793	SAMN05238672	GCA_001669145.2	Acinetobacter baumannii	Acinetobacter baumannii	97.69	4.10787	99.93	0.36	0	4	3915869	4107868	3915869	39.11
ABUH806	SAMN05238592	GCA_001669175.1	Acinetobacter baumannii	Acinetobacter baumannii	97.81	3.86522	100	0.36	0	150	248948	3865217	72825	38.85
ABUH768	SAMN05238702	GCA_001669185.1	Acinetobacter baumannii	Acinetobacter baumannii	97.82	3.87247	100	0.36	0	126	235572	3872469	85038	38.8
ABUH785	SAMN05238703	GCA_001669195.1	Acinetobacter baumannii	Acinetobacter baumannii	97.83	3.86266	100	0.36	0	165	179647	3862656	60577	38.85
ABUH715	SAMN05238712	GCA_001669225.1	Acinetobacter baumannii	Acinetobacter baumannii	97.88	3.82507	100	0.36	0	107	248805	3825066	81434	38.87
ABUH717	SAMN05238713	GCA_001669255.1	Acinetobacter baumannii	Acinetobacter baumannii	97.92	3.83779	99.88	0.36	0	111	274029	3837794	86066	38.86
ABUH740	SAMN05238715	GCA_001669265.1	Acinetobacter baumannii	Acinetobacter baumannii	97.84	3.87304	100	0.36	0	129	284217	3873044	63161	38.85
ABUH776	SAMN05238693	GCA_001669295.1	Acinetobacter baumannii	Acinetobacter baumannii	97.9	3.8595	100	0.36	0	172	179647	3859496	61506	38.84
ABUH747	SAMN05238690	GCA_001669305.1	Acinetobacter baumannii	Acinetobacter baumannii	97.81	3.73048	100	0.36	0	110	290725	3730481	75884	39.01
ABUH722	SAMN05238680	GCA_001669355.1	Acinetobacter baumannii	Acinetobacter baumannii	97.86	4.10342	100	0.36	0	104	308327	4103423	96028	38.92
ABUH702	SAMN05238678	GCA_001669365.1	Acinetobacter baumannii	Acinetobacter baumannii	97.89	3.75271	100	0.36	0	119	168665	3752709	64137	38.95
ABUH759	SAMN05238683	GCA_001669415.1	Acinetobacter baumannii	Acinetobacter baumannii	97.81	3.98687	100	0.36	0	119	290724	3986875	63645	38.96
ABUH746	SAMN05238596	GCA_001669425.1	Acinetobacter baumannii	Acinetobacter baumannii	97.74	3.81848	100	0.36	0	113	290724	3818477	61413	38.91
ABUH760	SAMN05238601	GCA_001669435.1	Acinetobacter baumannii	Acinetobacter baumannii	97.77	3.86443	100	0.36	0	158	248809	3864435	61506	38.85
ABUH766	SAMN05238603	GCA_001669455.1	Acinetobacter baumannii	Acinetobacter baumannii	97.81	3.8589	99.64	0.36	0	168	179647	3858904	60577	38.84
ABUH698	SAMN05238608	GCA_001669495.1	Acinetobacter baumannii	Acinetobacter baumannii	97.85	3.87624	100	0.36	0	122	290726	3876242	63098	38.85
ABUH743	SAMN05238615	GCA_001669505.1	Acinetobacter baumannii	Acinetobacter baumannii	97.88	3.87799	99.82	0.36	0	89	290628	3877994	96884	38.85
ABUH812	SAMN05238594	GCA_001669525.1	Acinetobacter baumannii	Acinetobacter baumannii	97.78	3.7261	100	0.36	0	145	175150	3726100	61414	39
ABUH735	SAMN05238613	GCA_001669535.1	Acinetobacter baumannii	Acinetobacter baumannii	97.87	4.12933	100	0.36	0	93	364193	4129332	92870	38.89
ABUH709	SAMN05238610	GCA_001669575.1	Acinetobacter baumannii	Acinetobacter baumannii	97.84	3.86045	100	0.36	0	138	248800	3860452	73044	38.85
ABUH783	SAMN05238667	GCA_001669595.1	Acinetobacter baumannii	Acinetobacter baumannii	97.84	3.79512	100	0.36	0	151	206657	3795121	62046	38.96
ABUH789	SAMN05238670	GCA_001669605.1	Acinetobacter baumannii	Acinetobacter baumannii	97.88	3.88025	100	0.36	0	130	247897	3880253	86064	39.03
ABUH779	SAMN05238664	GCA_001669635.1	Acinetobacter baumannii	Acinetobacter baumannii	97.8	3.86476	100	0.36	0	161	179647	3864757	62089	38.85
ABUH808	SAMN05238709	GCA_001669645.1	Acinetobacter baumannii	Acinetobacter baumannii	97.76	3.78865	100	0.36	0	145	185482	3788648	58641	38.94
ABUH741	SAMN05238716	GCA_001669675.1	Acinetobacter baumannii	Acinetobacter baumannii	97.83	3.80006	100	0.36	0	125	248806	3800058	77745	38.95
ABUH765	SAMN05238692	GCA_001669695.1	Acinetobacter baumannii	Acinetobacter baumannii	97.87	3.86064	100	0.36	0	170	248794	3860641	60577	38.84
ABUH708	SAMN05238711	GCA_001669705.1	Acinetobacter baumannii	Acinetobacter baumannii	97.84	3.86235	100	0.36	0	121	290726	3862354	74064	38.86
863	SAMN05240750	GCA_001669735.1	Acinetobacter baumannii	Acinetobacter baumannii	97.91	3.81239	100	0.36	0	65	245516	3812386	140260	38.94
ABUH772	SAMN05238649	GCA_001673795.1	Acinetobacter baumannii	Acinetobacter baumannii	97.84	3.8512	100	0.36	0	159	248943	3851202	71971	38.85
ABUH706	SAMN05238674	GCA_001673805.1	Acinetobacter baumannii	Acinetobacter baumannii	97.84	3.87069	100	0.36	0	125	290726	3870695	86066	38.86
ABUH696	SAMN05238673	GCA_001673815.1	Acinetobacter baumannii	Acinetobacter baumannii	97.91	3.99634	100	0.36	0	130	290722	3996338	84089	38.96
ABUH751	SAMN05238676	GCA_001673825.1	Acinetobacter baumannii	Acinetobacter baumannii	97.81	3.87287	100	0.36	0	116	290726	3872872	86066	38.86
ABUH774	SAMN05238684	GCA_001673895.1	Acinetobacter baumannii	Acinetobacter baumannii	97.9	3.96951	100	0.36	0	149	193043	3969509	63563	38.97
ABUH729	SAMN05238682	GCA_001673905.1	Acinetobacter baumannii	Acinetobacter baumannii	97.79	3.85724	100	0.36	0	132	248805	3857245	63544	38.86
ABUH723	SAMN05238681	GCA_001673915.1	Acinetobacter baumannii	Acinetobacter baumannii	97.83	3.87737	100	0.36	0	123	290724	3877369	63544	38.86
ABUH790	SAMN05238685	GCA_001673955.1	Acinetobacter baumannii	Acinetobacter baumannii	97.9	3.83556	100	0.36	0	163	175148	3835558	76728	39.05
ABUH814	SAMN05238686	GCA_001673975.1	Acinetobacter baumannii	Acinetobacter baumannii	97.84	3.83736	100	0.36	0	155	247900	3837359	61934	38.86
ABUH737	SAMN05238689	GCA_001673985.1	Acinetobacter baumannii	Acinetobacter baumannii	97.81	3.86248	100	0.36	0	118	290726	3862483	86066	38.86
ABUH764	SAMN05238687	GCA_001674015.1	Acinetobacter baumannii	Acinetobacter baumannii	97.86	3.85949	100	0.36	0	173	179647	3859495	61506	38.84
ABUH809	SAMN05238632	GCA_001674035.1	Acinetobacter baumannii	Acinetobacter baumannii	97.89	3.95362	100	0.36	0	129	290726	3953619	64056	38.95
ABUH788	SAMN05238637	GCA_001674045.1	Acinetobacter baumannii	Acinetobacter baumannii	97.86	3.87358	100	0.36	0	163	175148	3873582	72825	39.03
ABUH777	SAMN05238646	GCA_001674075.1	Acinetobacter baumannii	Acinetobacter baumannii	97.85	3.85561	100	0.36	0	173	175151	3855609	62089	38.86
ABUH749	SAMN05238642	GCA_001674085.1	Acinetobacter baumannii	Acinetobacter baumannii	97.79	3.86861	100	0.36	0	145	248805	3868607	63876	38.85
ABUH712	SAMN05238586	GCA_001674115.1	Acinetobacter baumannii	Acinetobacter baumannii	97.77	3.87438	100	0.36	0	123	290726	3874379	63098	38.85
ABUH778	SAMN05238647	GCA_001674135.1	Acinetobacter baumannii	Acinetobacter baumannii	97.77	3.9651	100	0.36	0	175	248877	3965102	62089	38.92
ABUH786	SAMN05238699	GCA_001674155.1	Acinetobacter baumannii	Acinetobacter baumannii	97.87	3.72134	100	0.36	0	180	188613	3721342	52551	38.93
ABUH739	SAMN05238695	GCA_001674165.1	Acinetobacter baumannii	Acinetobacter baumannii	97.82	3.88105	100	0.36	0	133	284217	3881049	83586	38.86
ABUH797	SAMN05238700	GCA_001674185.1	Acinetobacter baumannii	Acinetobacter baumannii	97.66	4.02646	100	0	0	105	321676	4026456	119980	38.8
ABUH810	SAMN05238701	GCA_001674215.1	Acinetobacter baumannii	Acinetobacter baumannii	97.8	3.78683	100	0.36	0	138	248971	3786830	79764	38.95
ABUH748	SAMN05238597	GCA_001674235.1	Acinetobacter baumannii	Acinetobacter baumannii	97.81	3.86261	100	0.36	0	139	261507	3862609	62431	38.84
ABUH811	SAMN05238593	GCA_001674245.1	Acinetobacter baumannii	Acinetobacter baumannii	97.84	3.8705	100	0.36	0	129	261554	3870503	62431	38.85
ABUH752	SAMN05238599	GCA_001674255.1	Acinetobacter baumannii	Acinetobacter baumannii	97.77	3.87099	100	0.36	0	114	290726	3870992	79771	38.86
ABUH753	SAMN05238600	GCA_001674295.1	Acinetobacter baumannii	Acinetobacter baumannii	97.85	3.97408	100	0.36	0	126	275943	3974083	64770	38.95
ABUH761	SAMN05238602	GCA_001674315.1	Acinetobacter baumannii	Acinetobacter baumannii	97.84	3.86368	100	0.36	0	168	179647	3863678	61506	38.85
ABUH758	SAMN05238606	GCA_001674325.1	Acinetobacter baumannii	Acinetobacter baumannii	97.8	3.86047	100	0.36	0	123	290726	3860473	62746	38.83
ABUH704	SAMN05238609	GCA_001674345.1	Acinetobacter baumannii	Acinetobacter baumannii	97.8	3.87271	100	0.36	0	118	290726	3872714	86019	38.86
ABUH762	SAMN05238605	GCA_001674365.1	Acinetobacter baumannii	Acinetobacter baumannii	97.85	3.84119	100	0.36	0	158	179645	3841194	62431	38.85
ABUH725	SAMN05238611	GCA_001674395.1	Acinetobacter baumannii	Acinetobacter baumannii	97.78	3.86178	100	0.36	0	120	290726	3861781	94111	38.84
ABUH728	SAMN05238612	GCA_001674415.1	Acinetobacter baumannii	Acinetobacter baumannii	97.81	3.78978	100	0.36	0	119	290726	3789783	79771	38.94
ABUH745	SAMN05238619	GCA_001674425.1	Acinetobacter baumannii	Acinetobacter baumannii	97.86	3.97244	100	0.36	0	123	183983	3972438	77032	38.99
ABUH755	SAMN05238623	GCA_001674435.1	Acinetobacter baumannii	Acinetobacter baumannii	97.81	3.97737	100	0.36	0	136	249111	3977367	64838	38.96
ABUH763	SAMN05238628	GCA_001674475.2	Acinetobacter baumannii	Acinetobacter baumannii	97.76	4.01447	100	0.36	0	3	3929411	4014469	3929411	39.02
ABUH795	SAMN05238570	GCA_001674485.1	Acinetobacter baumannii	Acinetobacter baumannii	97.85	3.8574	100	0.36	0	146	175151	3857396	63161	38.85
ABUH796	SAMN05238571	GCA_001674505.2	Acinetobacter baumannii	Acinetobacter baumannii	97.74	3.94375	100	0.36	0	2	3930797	3943749	3930797	39.11
ABUH807	SAMN05238572	GCA_001674515.1	Acinetobacter baumannii	Acinetobacter baumannii	97.81	3.86349	100	0.36	0	140	175151	3863494	62431	38.85
ABUH754	SAMN05238585	GCA_001674555.1	Acinetobacter baumannii	Acinetobacter baumannii	97.86	3.97041	100	0.36	0	122	143304	3970409	69533	38.99
ABUH769	SAMN05238650	GCA_001674575.1	Acinetobacter baumannii	Acinetobacter baumannii	97.78	3.9595	100	0.36	0	164	248845	3959497	63225	38.93
ABUH707	SAMN05238652	GCA_001674585.1	Acinetobacter baumannii	Acinetobacter baumannii	97.85	3.873	100	0.36	0	138	290726	3873000	62576	38.85
ABUH705	SAMN05238651	GCA_001674605.1	Acinetobacter baumannii	Acinetobacter baumannii	97.8	3.86806	100	0.36	0	142	248877	3868060	62658	38.85
ABUH710	SAMN05238653	GCA_001674635.1	Acinetobacter baumannii	Acinetobacter baumannii	97.87	3.87165	100	0.36	0	134	248805	3871647	62658	38.85
ABUH718	SAMN05238655	GCA_001674655.1	Acinetobacter baumannii	Acinetobacter baumannii	97.78	3.87689	100	0.36	0	117	290726	3876891	80553	38.85
ABUH733	SAMN05238660	GCA_001674665.1	Acinetobacter baumannii	Acinetobacter baumannii	97.91	4.14145	100	0.36	0	94	364193	4141446	101208	38.91
ABUH734	SAMN05238661	GCA_001674695.1	Acinetobacter baumannii	Acinetobacter baumannii	97.76	3.87739	100	0.34	0	69	464744	3877391	110243	38.99
ABUH780	SAMN05238665	GCA_001674705.1	Acinetobacter baumannii	Acinetobacter baumannii	97.81	3.86519	100	0.36	0	150	248805	3865190	62089	38.85
ABUH784	SAMN05238668	GCA_001674735.1	Acinetobacter baumannii	Acinetobacter baumannii	97.83	3.79653	100	0.36	0	168	179647	3796530	62089	38.83
ABUH804	SAMN05238590	GCA_001674765.1	Acinetobacter baumannii	Acinetobacter baumannii	97.92	3.97924	100	0.36	0	170	179647	3979237	62431	38.92
ABUH803	SAMN05238589	GCA_001674785.1	Acinetobacter baumannii	Acinetobacter baumannii	97.82	3.9833	100	0.36	0	154	248881	3983299	63225	38.92
ABUH805	SAMN05238591	GCA_001674805.1	Acinetobacter baumannii	Acinetobacter baumannii	97.85	3.86653	100	0.36	0	163	248979	3866528	72825	38.85
ABUH798	SAMN05238704	GCA_001674835.1	Acinetobacter baumannii	Acinetobacter baumannii	97.82	3.85559	100	0.36	0	170	185569	3855589	56708	38.84
ABUH799	SAMN05238705	GCA_001674845.1	Acinetobacter baumannii	Acinetobacter baumannii	97.82	3.98453	100	0.36	0	141	248821	3984533	79771	38.92
ABUH800	SAMN05238706	GCA_001674865.1	Acinetobacter baumannii	Acinetobacter baumannii	97.82	3.95914	100	0.36	0	154	248872	3959137	63161	38.94
ABUH802	SAMN05238708	GCA_001674885.1	Acinetobacter baumannii	Acinetobacter baumannii	97.88	3.84071	100	0.36	0	161	175151	3840708	60577	38.86
ABUH703	SAMN05238710	GCA_001674915.1	Acinetobacter baumannii	Acinetobacter baumannii	97.84	3.8778	100	0.36	0	122	290726	3877796	81792	38.86
28	SAMN05271226	GCA_001675265.1	Acinetobacter baumannii	Acinetobacter baumannii	97.76	3.96591	99.88	0	0	65	350264	3965910	94365	38.9
HJ03	SAMN05173200	GCA_001680105.1	Acinetobacter baumannii	Acinetobacter baumannii	97.88	3.95349	100	0.36	0	66	364280	3949907	150698	38.89
HJ04	SAMN05173213	GCA_001680115.1	Acinetobacter baumannii	Acinetobacter baumannii	97.86	3.95162	100	0.36	0	64	364324	3949909	147018	38.89
HJ07	SAMN05173231	GCA_001680185.1	Acinetobacter baumannii	Acinetobacter baumannii	97.89	4.02374	100	0.36	0	74	353611	4019982	147784	38.85
HJ08	SAMN05173233	GCA_001680195.1	Acinetobacter baumannii	Acinetobacter baumannii	97.84	4.02215	100	0.36	0	80	315462	4019836	147779	38.86
HJ10	SAMN05173236	GCA_001680215.1	Acinetobacter baumannii	Acinetobacter baumannii	97.82	3.95349	100	0.36	0	82	315569	3949793	125550	38.94
HJ11	SAMN05177789	GCA_001680225.1	Acinetobacter baumannii	Acinetobacter baumannii	97.89	3.90727	99.64	0.36	0	67	365470	3903799	171061	38.86
HJ05	SAMN05173225	GCA_001680265.1	Acinetobacter baumannii	Acinetobacter baumannii	97.81	3.95476	100	0.36	0	71	315569	3951591	127370	38.94
HJ06	SAMN05173229	GCA_001680285.1	Acinetobacter baumannii	Acinetobacter baumannii	97.85	3.95492	100	0.36	0	76	312584	3950892	127074	38.94
HJ12	SAMN05177790	GCA_001680295.1	Acinetobacter baumannii	Acinetobacter baumannii	97.89	3.91876	100	0.53	0	73	364280	3915027	170998	38.86
HJ13	SAMN05177791	GCA_001680305.1	Acinetobacter baumannii	Acinetobacter baumannii	97.85	4.07047	100	0.36	0	66	364286	4067207	135060	39.02
HJ16	SAMN05178265	GCA_001680345.1	Acinetobacter baumannii	Acinetobacter baumannii	97.88	3.92784	100	0.36	0	59	292337	3925151	162263	38.84
HJ16-2	SAMN05178483	GCA_001680365.1	Acinetobacter baumannii	Acinetobacter baumannii	97.92	3.93824	100	0.36	0	63	268577	3936291	181333	38.83
HJ18-2	SAMN05178494	GCA_001680375.1	Acinetobacter baumannii	Acinetobacter baumannii	97.93	3.9439	100	0.36	0	61	292337	3941200	167764	38.83
HJ19	SAMN05178495	GCA_001680395.1	Acinetobacter baumannii	Acinetobacter baumannii	97.92	3.94143	100	0.36	0	60	292337	3938530	167764	38.83
HJ19-2	SAMN05178496	GCA_001680425.1	Acinetobacter baumannii	Acinetobacter baumannii	97.95	3.9425	100	0.36	0	58	292377	3940753	162354	38.83
HJ20	SAMN05178517	GCA_001680445.1	Acinetobacter baumannii	Acinetobacter baumannii	97.89	3.94499	100	0.36	0	66	292430	3942498	162212	38.84
HJ18	SAMN05178485	GCA_001680475.1	Acinetobacter baumannii	Acinetobacter baumannii	97.91	3.94224	100	0.36	0	69	292337	3938987	134869	38.83
ST-2_clon_2010	SAMN04038510	GCA_001707985.1	Acinetobacter baumannii	Acinetobacter baumannii	97.82	4.09261	100	0.36	0	77	207208	4092613	112770	39.04
ST-2_clon_2000	SAMN04038509	GCA_001708025.1	Acinetobacter baumannii	Acinetobacter baumannii	97.86	3.99176	100	0.36	0	64	344134	3991758	153263	39.07
XH193	SAMN05601616	GCA_001721365.1	Acinetobacter baumannii	Acinetobacter baumannii	97.78	3.95599	99.57	0	0	36	1069118	3954156	372629	38.88
XH192	SAMN05601613	GCA_001721385.1	Acinetobacter baumannii	Acinetobacter baumannii	97.77	4.06954	100	0.13	0	91	409087	4010866	329111	38.79
XH182	SAMN05601614	GCA_001721425.1	Acinetobacter baumannii	Acinetobacter baumannii	97.74	4.00669	100	0.15	0	56	486901	3988870	364741	38.82
XH183	SAMN05601615	GCA_001721465.1	Acinetobacter baumannii	Acinetobacter baumannii	97.75	4.03628	99.64	0.16	0	71	409551	3995596	260230	38.82
XH184	SAMN05601617	GCA_001721475.1	Acinetobacter baumannii	Acinetobacter baumannii	97.71	4.00252	99.64	0.09	0	56	572374	3987943	364621	38.83
CA-17	SAMN04018777	GCA_001721705.1	Acinetobacter baumannii	Acinetobacter baumannii	97.75	3.71928	100	0	0	1	3719282	3719282	3719282	39.05
KAB01	SAMN05601665	GCA_001806345.1	Acinetobacter baumannii	Acinetobacter baumannii	97.86	4.03409	99.96	0.36	0	2	3963217	4034092	3963217	38.93
KAB02	SAMN05601667	GCA_001806365.1	Acinetobacter baumannii	Acinetobacter baumannii	97.78	4.0862	100	0.36	0	2	4004978	4086205	4004978	38.96
KAB03	SAMN05601668	GCA_001806385.1	Acinetobacter baumannii	Acinetobacter baumannii	97.89	4.05696	100	0.36	0	2	3983069	4056960	3983069	38.93
KAB05	SAMN05601670	GCA_001806425.1	Acinetobacter baumannii	Acinetobacter baumannii	97.83	4.0386	99.39	0.36	0	2	3967717	4038601	3967717	38.96
KAB06	SAMN05601671	GCA_001806445.1	Acinetobacter baumannii	Acinetobacter baumannii	97.83	4.03871	100	0.36	0	2	3967831	4038715	3967831	38.96
KAB07	SAMN05601672	GCA_001806465.1	Acinetobacter baumannii	Acinetobacter baumannii	97.81	4.05443	100	0.36	0	2	3982361	4054434	3982361	38.97
KAB08	SAMN05601673	GCA_001806485.1	Acinetobacter baumannii	Acinetobacter baumannii	97.81	4.07517	100	0.36	0	2	3973763	4075169	3973763	38.92
XH726	SAMN04745477	GCA_001861375.1	Acinetobacter baumannii	Acinetobacter baumannii	97.88	3.71567	92.53	0	0	64	272633	3708681	130373	38.74
XH727	SAMN04745478	GCA_001861385.1	Acinetobacter baumannii	Acinetobacter baumannii	97.87	4.00849	100	0.36	0	71	365597	3995252	147784	38.9
XH728	SAMN04745479	GCA_001861435.1	Acinetobacter baumannii	Acinetobacter baumannii	97.84	4.01883	100	0.44	0	86	364179	4005118	147813	38.92
XH740	SAMN04745490	GCA_001861455.1	Acinetobacter baumannii	Acinetobacter baumannii	97.84	3.96472	100	0.41	0	72	390930	3945776	134839	38.87
XH742	SAMN04745492	GCA_001861465.1	Acinetobacter baumannii	Acinetobacter baumannii	97.93	3.92924	100	0.38	0	58	292337	3926009	167822	38.83
XH737	SAMN04745487	GCA_001861475.1	Acinetobacter baumannii	Acinetobacter baumannii	97.93	3.94386	100	0.4	0	63	292337	3937717	140830	38.83
XH743	SAMN04745493	GCA_001861515.1	Acinetobacter baumannii	Acinetobacter baumannii	97.87	3.69007	91.1	0.42	0	77	292339	3655930	181339	38.75
XH744	SAMN04745494	GCA_001861535.1	Acinetobacter baumannii	Acinetobacter baumannii	97.87	3.94333	100	0.36	0	61	292454	3935614	130383	38.81
XH747	SAMN04745497	GCA_001861545.1	Acinetobacter baumannii	Acinetobacter baumannii	97.81	4.00805	100	0.44	0	62	364459	3995367	149062	39.04
XH749	SAMN04745499	GCA_001861565.1	Acinetobacter baumannii	Acinetobacter baumannii	97.82	3.92072	100	0.36	0	83	353722	3902335	129187	38.94
XH753	SAMN04745503	GCA_001861585.1	Acinetobacter baumannii	Acinetobacter baumannii	97.9	3.93611	100	0.36	0	61	292434	3928472	184633	38.82
XH757	SAMN04745507	GCA_001861615.1	Acinetobacter baumannii	Acinetobacter baumannii	97.8	3.83122	97.15	0.36	0	75	353533	3824204	125497	38.92
XH770	SAMN04745516	GCA_001861665.1	Acinetobacter baumannii	Acinetobacter baumannii	97.84	3.81868	97.86	0.36	0	68	380591	3803772	202509	38.92
XH793	SAMN04745523	GCA_001861695.1	Acinetobacter baumannii	Acinetobacter baumannii	97.89	3.94342	100	0.36	0	62	292397	3939100	184562	38.83
XH799	SAMN04745529	GCA_001861735.1	Acinetobacter baumannii	Acinetobacter baumannii	97.68	4.01226	100	0.38	0	43	364454	4008150	166719	38.88
XH801	SAMN04745531	GCA_001861745.1	Acinetobacter baumannii	Acinetobacter baumannii	97.77	3.87826	100	0.46	0	62	391181	3866545	147666	38.94
XH829	SAMN04745542	GCA_001861775.1	Acinetobacter baumannii	Acinetobacter baumannii	97.94	4.04705	100	1.02	0	126	255645	3969072	140204	39.02
XH823	SAMN04745540	GCA_001861785.1	Acinetobacter baumannii	Acinetobacter baumannii	97.82	4.09219	100	0.36	0	82	364311	4085295	125567	39.05
XH830	SAMN04745543	GCA_001861795.1	Acinetobacter baumannii	Acinetobacter baumannii	97.92	3.94316	100	0.36	0	75	255669	3927772	130899	38.86
XH834	SAMN04745545	GCA_001861835.1	Acinetobacter baumannii	Acinetobacter baumannii	97.9	3.94157	100	0.36	0	62	292337	3930121	167764	38.85
XH837	SAMN04745548	GCA_001861855.1	Acinetobacter baumannii	Acinetobacter baumannii	97.92	3.931	100	0.36	0	64	292337	3922500	167764	38.82
XH780	SAMN04745550	GCA_001861865.1	Acinetobacter baumannii	Acinetobacter baumannii	97.88	4.05471	100	0.36	0	72	364336	4038709	141973	39.06
XH781	SAMN04745551	GCA_001861895.1	Acinetobacter baumannii	Acinetobacter baumannii	97.96	3.75458	100	0.36	0	56	256764	3747737	167766	38.76
XH822	SAMN04745553	GCA_001861905.1	Acinetobacter baumannii	Acinetobacter baumannii	97.96	3.93889	100	0.4	0	68	266962	3932499	167764	38.82
XH827	SAMN04745554	GCA_001861935.1	Acinetobacter baumannii	Acinetobacter baumannii	97.54	3.80384	99.64	0.62	0	84	375983	3774448	194649	38.85
XH828	SAMN04745555	GCA_001861955.1	Acinetobacter baumannii	Acinetobacter baumannii	97.54	3.76261	99.64	0.44	0	52	463383	3752690	270699	38.84
XH839	SAMN04745556	GCA_001861975.1	Acinetobacter baumannii	Acinetobacter baumannii	97.83	3.96283	100	0.36	0	81	364380	3958022	127076	38.98
XH704	SAMN04745459	GCA_001861995.1	Acinetobacter baumannii	Acinetobacter baumannii	97.91	3.90027	100	0.36	0	58	256517	3896971	147449	38.8
XH703	SAMN04745458	GCA_001862005.1	Acinetobacter baumannii	Acinetobacter baumannii	97.82	4.0317	98.58	0.36	0	38	1142458	4027284	237907	38.78
XH705	SAMN04745460	GCA_001862035.1	Acinetobacter baumannii	Acinetobacter baumannii	97.95	3.95942	100	0.36	0	67	292413	3943763	184562	38.83
XH708	SAMN04745463	GCA_001862055.1	Acinetobacter baumannii	Acinetobacter baumannii	97.93	3.69717	95.73	0.36	0	68	292397	3690693	161980	38.85
XH709	SAMN04745464	GCA_001862065.1	Acinetobacter baumannii	Acinetobacter baumannii	97.82	4.09959	98.22	0.36	0	87	315539	4093896	127286	39.02
XH713	SAMN04745466	GCA_001862105.1	Acinetobacter baumannii	Acinetobacter baumannii	97.84	3.99534	98.93	0.36	0	75	353528	3992090	125022	38.84
XH714	SAMN04745467	GCA_001862135.1	Acinetobacter baumannii	Acinetobacter baumannii	97.87	3.90343	98.45	0.36	0	77	353494	3898670	127076	38.93
XH715	SAMN04745468	GCA_001862145.1	Acinetobacter baumannii	Acinetobacter baumannii	97.88	3.96125	100	0.38	0	68	292412	3947745	161919	38.83
XH718	SAMN04745470	GCA_001862175.1	Acinetobacter baumannii	Acinetobacter baumannii	97.84	3.73004	97.15	0.36	0	43	364451	3719643	177896	38.94
XH717	SAMN04745469	GCA_001862185.1	Acinetobacter baumannii	Acinetobacter baumannii	97.84	3.95254	100	0.36	0	63	292409	3943182	167766	38.83
XH720	SAMN04745472	GCA_001862215.1	Acinetobacter baumannii	Acinetobacter baumannii	97.92	3.7668	95.73	0.36	0	69	292337	3750232	162245	38.92
XH719	SAMN04745471	GCA_001862225.1	Acinetobacter baumannii	Acinetobacter baumannii	97.8	3.97544	100	0.36	0	47	364460	3967353	166890	38.86
XH721	SAMN04745473	GCA_001862235.1	Acinetobacter baumannii	Acinetobacter baumannii	97.92	3.95727	100	0.36	0	66	292642	3944440	184613	38.84
XH722	SAMN04745474	GCA_001862265.1	Acinetobacter baumannii	Acinetobacter baumannii	97.89	3.79154	98.93	0.36	0	36	461375	3788904	220147	38.93
XH723	SAMN04745475	GCA_001862295.1	Acinetobacter baumannii	Acinetobacter baumannii	97.85	3.89185	100	0.36	0	46	461514	3876720	220195	39
XH724	SAMN04745476	GCA_001862305.1	Acinetobacter baumannii	Acinetobacter baumannii	97.73	3.62619	93.24	0.37	0	39	461378	3620741	193264	38.95
XH730	SAMN04745481	GCA_001862335.1	Acinetobacter baumannii	Acinetobacter baumannii	97.79	4.12846	100	0.44	0	40	483752	4121318	245844	38.88
XH731	SAMN04745482	GCA_001862345.1	Acinetobacter baumannii	Acinetobacter baumannii	97.89	3.795	96.15	0	0	53	292413	3792289	167766	38.76
XH732	SAMN04745483	GCA_001862375.1	Acinetobacter baumannii	Acinetobacter baumannii	97.89	3.8937	98.22	0.36	0	58	292407	3887768	167842	38.8
XH733	SAMN04745484	GCA_001862385.1	Acinetobacter baumannii	Acinetobacter baumannii	97.79	3.96462	100	0.37	0	84	457374	3955620	151002	39.18
XH735	SAMN04745485	GCA_001862395.1	Acinetobacter baumannii	Acinetobacter baumannii	97.78	4.08569	99.64	0.36	0	124	315744	4037194	127073	38.92
XH736	SAMN04745486	GCA_001862425.1	Acinetobacter baumannii	Acinetobacter baumannii	97.96	3.7177	96.8	0.53	0	65	292498	3710854	162287	38.91
XH738	SAMN04745488	GCA_001862455.1	Acinetobacter baumannii	Acinetobacter baumannii	97.89	3.95605	100	0.36	0	62	292486	3942074	184662	38.84
XH739	SAMN04745489	GCA_001862475.1	Acinetobacter baumannii	Acinetobacter baumannii	97.92	3.95026	100	0.38	0	63	292553	3941978	167764	38.83
XH745	SAMN04745495	GCA_001862485.1	Acinetobacter baumannii	Acinetobacter baumannii	97.9	3.94445	100	0.36	0	63	279758	3937445	121921	38.8
XH741	SAMN04745491	GCA_001862505.1	Acinetobacter baumannii	Acinetobacter baumannii	97.88	3.94221	100	0.36	0	61	292337	3939128	161878	38.83
XH746	SAMN04745496	GCA_001862535.1	Acinetobacter baumannii	Acinetobacter baumannii	97.68	4.15217	100	0.47	0	117	292425	4128509	130900	38.83
XH748	SAMN04745498	GCA_001862555.1	Acinetobacter baumannii	Acinetobacter baumannii	97.86	4.04462	98.22	0.54	0	70	365592	4033559	153103	39.07
XH750	SAMN04745500	GCA_001862565.1	Acinetobacter baumannii	Acinetobacter baumannii	97.9	3.95794	100	0.71	0	65	292430	3941873	167830	38.83
XH751	SAMN04745501	GCA_001862585.1	Acinetobacter baumannii	Acinetobacter baumannii	97.96	3.65856	93.59	0.36	0	61	292449	3653003	140344	38.82
XH752	SAMN04745502	GCA_001862615.1	Acinetobacter baumannii	Acinetobacter baumannii	97.93	3.94297	100	0.37	0	64	292339	3932868	167850	38.83
XH754	SAMN04745504	GCA_001862635.1	Acinetobacter baumannii	Acinetobacter baumannii	97.82	3.97327	100	0.41	0	56	501288	3964103	168224	38.96
XH755	SAMN04745505	GCA_001862645.1	Acinetobacter baumannii	Acinetobacter baumannii	97.93	3.96091	100	0.44	0	68	256622	3944314	167766	38.84
XH756	SAMN04745506	GCA_001862665.1	Acinetobacter baumannii	Acinetobacter baumannii	97.85	3.89806	100	0.44	0	81	353542	3879619	127286	38.96
XH763	SAMN04745509	GCA_001862715.1	Acinetobacter baumannii	Acinetobacter baumannii	97.91	3.95045	100	0.43	0	67	292378	3937378	130381	38.81
XH764	SAMN04745510	GCA_001862725.1	Acinetobacter baumannii	Acinetobacter baumannii	97.77	3.6046	98.13	0.47	0	129	311077	3592138	71428	39.01
XH766	SAMN04745512	GCA_001862735.1	Acinetobacter baumannii	Acinetobacter baumannii	97.77	3.98769	100	0.36	0	84	315522	3974557	127075	38.96
XH768	SAMN04745514	GCA_001862775.1	Acinetobacter baumannii	Acinetobacter baumannii	97.79	3.91747	97.51	0.42	0	92	353496	3909525	127284	39.02
XH769	SAMN04745515	GCA_001862795.1	Acinetobacter baumannii	Acinetobacter baumannii	97.63	3.967	97.75	0.44	0	103	239699	3952293	90677	38.85
XH771	SAMN04745517	GCA_001862805.1	Acinetobacter baumannii	Acinetobacter baumannii	97.83	3.76596	95.37	0.36	0	45	461436	3761331	220364	38.99
XH779	SAMN04745519	GCA_001862855.1	Acinetobacter baumannii	Acinetobacter baumannii	97.88	3.93737	100	0.36	0	62	292420	3932840	167764	38.81
XH786	SAMN04745520	GCA_001862875.1	Acinetobacter baumannii	Acinetobacter baumannii	97.94	3.89971	100	0.36	0	59	292435	3892275	121835	38.82
XH787	SAMN04745521	GCA_001862885.1	Acinetobacter baumannii	Acinetobacter baumannii	97.9	3.86434	98.58	0.36	0	57	290247	3857404	121835	38.81
XH792	SAMN04745522	GCA_001862895.1	Acinetobacter baumannii	Acinetobacter baumannii	97.87	3.928	98.93	0.36	0	63	292455	3915858	181675	38.83
XH795	SAMN04745525	GCA_001862955.1	Acinetobacter baumannii	Acinetobacter baumannii	97.93	3.92004	100	0.36	0	54	292416	3914947	167843	38.82
XH797	SAMN04745527	GCA_001862975.1	Acinetobacter baumannii	Acinetobacter baumannii	97.93	3.77879	96.8	0.36	0	61	292339	3771039	167766	38.86
XH798	SAMN04745528	GCA_001862985.1	Acinetobacter baumannii	Acinetobacter baumannii	97.72	4.02042	100	0.36	0	51	364438	4014087	157783	38.89
XH802	SAMN04745532	GCA_001863035.1	Acinetobacter baumannii	Acinetobacter baumannii	97.72	3.98212	100	0.51	0	74	461483	3934704	220260	39.09
XH804	SAMN04745534	GCA_001863065.1	Acinetobacter baumannii	Acinetobacter baumannii	97.83	3.95266	100	0.36	0	69	364283	3932305	153167	38.95
XH805	SAMN04745535	GCA_001863085.1	Acinetobacter baumannii	Acinetobacter baumannii	97.9	3.93777	100	0.36	0	66	292411	3930665	140343	38.83
XH810	SAMN04745536	GCA_001863115.1	Acinetobacter baumannii	Acinetobacter baumannii	97.87	3.98279	100	0.53	0	86	312749	3966932	141193	38.89
XH811	SAMN04745537	GCA_001863135.1	Acinetobacter baumannii	Acinetobacter baumannii	97.89	4.04857	100	0.37	0	59	364313	4034963	168285	38.86
XH819	SAMN04745538	GCA_001863145.1	Acinetobacter baumannii	Acinetobacter baumannii	97.9	3.95973	99.64	1.12	0	83	365413	3911944	190260	38.88
XH820	SAMN04745539	GCA_001863165.1	Acinetobacter baumannii	Acinetobacter baumannii	97.87	3.95659	100	0.36	0	72	365542	3932422	177896	38.88
XH824	SAMN04745541	GCA_001863195.1	Acinetobacter baumannii	Acinetobacter baumannii	97.87	4.76499	100	1.21	0	275	292399	4043687	161845	39.09
XH833	SAMN04745544	GCA_001863205.1	Acinetobacter baumannii	Acinetobacter baumannii	97.91	3.891	97.86	0.36	0	64	292469	3887448	130971	38.81
XH835	SAMN04745546	GCA_001863225.1	Acinetobacter baumannii	Acinetobacter baumannii	97.83	4.01662	100	0.62	0	87	364341	3995005	129073	39
XH836	SAMN04745547	GCA_001863235.1	Acinetobacter baumannii	Acinetobacter baumannii	97.94	3.93742	99.64	0.36	0	66	292410	3930335	121835	38.81
XH838	SAMN04745549	GCA_001863275.1	Acinetobacter baumannii	Acinetobacter baumannii	97.79	3.82002	98.45	0.36	0	83	315523	3809892	127284	38.87
XH821	SAMN04745552	GCA_001863295.1	Acinetobacter baumannii	Acinetobacter baumannii	97.91	3.83393	96.09	0.36	0	58	292452	3826117	184566	38.8
XH840	SAMN04745557	GCA_001863315.1	Acinetobacter baumannii	Acinetobacter baumannii	97.69	4.08394	100	0.41	0	69	299233	4073043	147907	39.01
XH506	SAMN04745386	GCA_001863335.1	Acinetobacter baumannii	Acinetobacter baumannii	97.81	4.07167	100	0.55	0	70	365559	4045218	176289	38.89
XH508	SAMN04745388	GCA_001863345.1	Acinetobacter baumannii	Acinetobacter baumannii	97.83	3.96646	99.64	0.37	0	95	312399	3936270	127284	38.96
XH509	SAMN04745389	GCA_001863395.1	Acinetobacter baumannii	Acinetobacter baumannii	97.8	3.90037	99.58	0.36	0	81	312239	3889702	127284	38.92
XH512	SAMN04745392	GCA_001863415.1	Acinetobacter baumannii	Acinetobacter baumannii	97.8	4.14422	100	0.71	0	117	1384632	4078451	196760	38.75
XH514	SAMN04745394	GCA_001863455.1	Acinetobacter baumannii	Acinetobacter baumannii	97.91	3.93321	100	0.36	0	57	292470	3928258	167826	38.84
XH515	SAMN04745395	GCA_001863465.1	Acinetobacter baumannii	Acinetobacter baumannii	97.89	3.93838	99.64	0.36	0	60	292456	3934349	160418	38.8
XH510	SAMN04745390	GCA_001863475.1	Acinetobacter baumannii	Acinetobacter baumannii	97.85	3.91701	99.64	0.36	0	57	292397	3913367	181313	38.84
XH545	SAMN04745396	GCA_001863485.1	Acinetobacter baumannii	Acinetobacter baumannii	97.86	4.06392	100	0.36	0	70	1384923	4035659	193242	38.8
XH548	SAMN04745399	GCA_001863535.1	Acinetobacter baumannii	Acinetobacter baumannii	97.87	3.97648	99.64	0.36	0	75	292481	3972337	130595	38.83
XH549	SAMN04745400	GCA_001863545.1	Acinetobacter baumannii	Acinetobacter baumannii	97.86	4.04071	100	0.36	0	75	364281	4033193	133044	38.87
XH513	SAMN04745393	GCA_001863575.1	Acinetobacter baumannii	Acinetobacter baumannii	97.86	3.98497	99.64	0.36	0	76	292447	3972708	130383	38.82
XH546	SAMN04745397	GCA_001863615.1	Acinetobacter baumannii	Acinetobacter baumannii	97.81	3.99692	99.64	0.36	0	81	364179	3990847	148132	38.98
XH547	SAMN04745398	GCA_001863625.1	Acinetobacter baumannii	Acinetobacter baumannii	97.84	3.97628	100	0.36	0	73	292455	3971710	130460	38.83
XH552	SAMN04745403	GCA_001863665.1	Acinetobacter baumannii	Acinetobacter baumannii	97.86	3.97462	99.64	0.36	0	67	292337	3967305	162212	38.85
XH639	SAMN04745408	GCA_001863705.1	Acinetobacter baumannii	Acinetobacter baumannii	97.75	4.09596	100	1.99	0	85	307658	4084309	115504	38.43
XH553	SAMN04745404	GCA_001863725.1	Acinetobacter baumannii	Acinetobacter baumannii	97.89	4.11347	100	0.37	0	105	1384471	4051052	242084	38.75
XH641	SAMN04745410	GCA_001863745.1	Acinetobacter baumannii	Acinetobacter baumannii	97.91	3.98549	100	0.36	0	34	1383700	3982352	196757	38.79
XH643	SAMN04745412	GCA_001863775.1	Acinetobacter baumannii	Acinetobacter baumannii	97.77	3.96074	99.93	0.36	0	82	353678	3956367	127074	38.95
XH645	SAMN04745414	GCA_001863785.1	Acinetobacter baumannii	Acinetobacter baumannii	97.66	3.8819	100	0.36	0	39	653483	3878281	281755	38.94
XH649	SAMN04745418	GCA_001863815.1	Acinetobacter baumannii	Acinetobacter baumannii	97.81	3.97439	100	0.36	0	44	461476	3970991	166595	38.85
XH664	SAMN04745425	GCA_001863835.1	Acinetobacter baumannii	Acinetobacter baumannii	97.89	3.9852	100	0.36	0	40	373429	3982813	196696	38.79
XH671	SAMN04745432	GCA_001863855.1	Acinetobacter baumannii	Acinetobacter baumannii	97.86	4.05369	100	0.36	0	64	365547	4048496	143051	39.03
XH667	SAMN04745428	GCA_001863865.1	Acinetobacter baumannii	Acinetobacter baumannii	97.83	3.92016	100	0.36	0	75	365591	3912277	147136	38.94
XH680	SAMN04745441	GCA_001863905.1	Acinetobacter baumannii	Acinetobacter baumannii	97.92	3.90891	98.22	0.37	0	63	272608	3901643	167764	38.82
XH682	SAMN04745443	GCA_001863935.1	Acinetobacter baumannii	Acinetobacter baumannii	97.92	3.94384	100	0.36	0	56	292436	3940975	184563	38.83
XH706	SAMN04745461	GCA_001863955.1	Acinetobacter baumannii	Acinetobacter baumannii	97.85	4.11963	100	0.36	0	69	364368	4111187	147089	38.93
XH707	SAMN04745462	GCA_001863965.1	Acinetobacter baumannii	Acinetobacter baumannii	97.68	3.94211	100	0.36	0	43	364438	3938725	157498	38.97
XH550	SAMN04745401	GCA_001864015.1	Acinetobacter baumannii	Acinetobacter baumannii	97.87	4.05581	100	0.36	0	81	347821	4051227	132427	38.82
XH595	SAMN04745406	GCA_001864035.1	Acinetobacter baumannii	Acinetobacter baumannii	97.88	3.86224	100	0.36	0	58	298013	3854889	131521	38.91
XH606	SAMN04745407	GCA_001864045.1	Acinetobacter baumannii	Acinetobacter baumannii	97.88	4.03405	100	0.36	0	85	354155	4031401	114067	38.86
XH640	SAMN04745409	GCA_001864065.1	Acinetobacter baumannii	Acinetobacter baumannii	97.82	3.9738	100	0.36	0	47	364427	3972168	148770	38.85
XH642	SAMN04745411	GCA_001864095.1	Acinetobacter baumannii	Acinetobacter baumannii	97.88	4.00248	100	0.36	0	39	685736	3991801	241820	38.78
XH646	SAMN04745415	GCA_001864115.1	Acinetobacter baumannii	Acinetobacter baumannii	97.85	3.90908	100	0.36	0	50	393770	3907474	166595	38.93
XH644	SAMN04745413	GCA_001864125.1	Acinetobacter baumannii	Acinetobacter baumannii	97.79	4.11979	100	0.53	0	111	393770	4103634	148664	38.88
XH647	SAMN04745416	GCA_001864155.1	Acinetobacter baumannii	Acinetobacter baumannii	97.81	4.12188	100	0.36	0	49	412613	4115340	245883	38.87
XH648	SAMN04745417	GCA_001864165.1	Acinetobacter baumannii	Acinetobacter baumannii	97.88	3.98475	100	0.36	0	35	697481	3982703	283640	38.79
XH650	SAMN04745419	GCA_001864195.1	Acinetobacter baumannii	Acinetobacter baumannii	97.85	3.96806	100	0.36	0	66	272767	3965986	162212	38.85
XH661	SAMN04745422	GCA_001864235.1	Acinetobacter baumannii	Acinetobacter baumannii	97.93	3.98494	100	0.36	0	35	697484	3982124	283640	38.79
XH663	SAMN04745424	GCA_001864285.1	Acinetobacter baumannii	Acinetobacter baumannii	97.88	3.96434	100	0.36	0	58	364000	3962827	147054	39.02
XH665	SAMN04745426	GCA_001864305.1	Acinetobacter baumannii	Acinetobacter baumannii	97.92	3.90211	100	0.36	0	67	256798	3899956	141246	38.8
XH666	SAMN04745427	GCA_001864315.1	Acinetobacter baumannii	Acinetobacter baumannii	97.9	3.93326	100	0.36	0	69	292427	3930875	135729	38.8
XH668	SAMN04745429	GCA_001864355.1	Acinetobacter baumannii	Acinetobacter baumannii	97.91	3.98477	100	0.36	0	39	686370	3983868	280028	38.8
XH670	SAMN04745431	GCA_001864375.1	Acinetobacter baumannii	Acinetobacter baumannii	97.9	3.96503	99.64	0.36	0	59	346079	3958412	141824	39
XH669	SAMN04745430	GCA_001864385.1	Acinetobacter baumannii	Acinetobacter baumannii	97.91	3.96316	100	0.36	0	62	364000	3962468	147060	39.01
XH672	SAMN04745433	GCA_001864395.1	Acinetobacter baumannii	Acinetobacter baumannii	97.9	4.05741	100	0.36	0	61	365512	4054010	143103	39.03
XH673	SAMN04745434	GCA_001864435.1	Acinetobacter baumannii	Acinetobacter baumannii	97.88	3.98506	100	0.36	0	39	685659	3983429	241852	38.79
XH674	SAMN04745435	GCA_001864465.1	Acinetobacter baumannii	Acinetobacter baumannii	97.88	3.98531	100	0.36	0	35	617986	3983594	265522	38.79
XH851	SAMN04745438	GCA_001864475.1	Acinetobacter baumannii	Acinetobacter baumannii	97.9	3.98725	100	0.36	0	80	256642	3980947	162240	38.86
XH679	SAMN04745440	GCA_001864535.1	Acinetobacter baumannii	Acinetobacter baumannii	97.86	3.75876	93.24	0.44	0	56	364261	3745871	168224	38.99
XH683	SAMN04745444	GCA_001864555.1	Acinetobacter baumannii	Acinetobacter baumannii	97.64	4.07584	100	0.44	0	88	296364	4068816	124016	38.74
XH684	SAMN04745445	GCA_001864565.1	Acinetobacter baumannii	Acinetobacter baumannii	97.89	4.01525	100	0.36	0	86	364350	4004379	153038	38.95
XH681	SAMN04745442	GCA_001864575.1	Acinetobacter baumannii	Acinetobacter baumannii	97.79	3.74531	100	0.36	0	29	1061557	3732950	428652	38.91
XH685	SAMN04745446	GCA_001864615.1	Acinetobacter baumannii	Acinetobacter baumannii	97.89	3.96062	100	0.36	0	64	364453	3954111	177939	38.9
XH686	SAMN04745447	GCA_001864635.1	Acinetobacter baumannii	Acinetobacter baumannii	97.81	3.68777	91.81	0.36	0	72	364338	3675798	153146	38.9
XH688	SAMN04745449	GCA_001864655.1	Acinetobacter baumannii	Acinetobacter baumannii	97.91	3.87431	97.98	0.36	0	57	365611	3869785	136968	38.87
XH687	SAMN04745448	GCA_001864665.1	Acinetobacter baumannii	Acinetobacter baumannii	97.87	3.75897	94.66	0.36	0	73	364333	3749554	133232	38.94
XH689	SAMN04745450	GCA_001864675.1	Acinetobacter baumannii	Acinetobacter baumannii	97.73	3.94054	100	0.36	0	41	461622	3936586	177896	38.98
XH693	SAMN04745452	GCA_001864715.1	Acinetobacter baumannii	Acinetobacter baumannii	97.55	3.75564	99.64	0.44	0	43	470162	3750095	273782	38.83
XH697	SAMN04745454	GCA_001864745.1	Acinetobacter baumannii	Acinetobacter baumannii	97.84	3.85551	97.86	0.36	0	69	364281	3851783	117416	38.84
XH698	SAMN04745455	GCA_001864755.1	Acinetobacter baumannii	Acinetobacter baumannii	97.88	4.04187	100	0.36	0	62	364357	4035987	139179	39.02
XH701	SAMN04745456	GCA_001864795.1	Acinetobacter baumannii	Acinetobacter baumannii	97.9	3.86077	100	0.36	0	68	292421	3833797	164484	38.89
AR_0035	SAMN04014876	GCA_001874915.1	Acinetobacter baumannii	Acinetobacter baumannii	97.87	4.13875	100	0.36	0	5	3291190	4138746	3291190	39.07
AR_0045	SAMN04014886	GCA_001874945.1	Acinetobacter baumannii	Acinetobacter baumannii	97.51	4.09526	100	0.36	0	15	2075113	4095264	2075113	39.23
HRAB-85	SAMN06046790	GCA_001887305.1	Acinetobacter baumannii	Acinetobacter baumannii	97.79	4.09858	100	0.36	0	2	4021072	4098585	4021072	38.97
RB-1399	SAMN06041134	GCA_001891205.1	Acinetobacter baumannii	Acinetobacter baumannii	97.5	4.1041	100	1.12	0	24	891096	4104098	385739	38.78
XDR-BJ83	SAMN06109232	GCA_001902375.1	Acinetobacter baumannii	Acinetobacter baumannii	97.89	4.08062	99.64	0.36	0	2	4011552	4080621	4011552	38.91
CRO2	SAMN05229954	GCA_001907125.1	Acinetobacter baumannii	Acinetobacter baumannii	97.93	3.91388	100	0.53	0	136	238236	3906877	94093	39
CRO1	SAMN05229953	GCA_001907145.1	Acinetobacter baumannii	Acinetobacter baumannii	97.59	4.01824	100	0.36	0	73	395738	4013778	161990	38.93
CRO3	SAMN05229955	GCA_001907155.1	Acinetobacter baumannii	Acinetobacter baumannii	97.66	3.96444	100	0.36	0	73	420679	3959494	113309	38.85
AB067	SAMN04992847	GCA_001909135.1	Acinetobacter baumannii	Acinetobacter baumannii	97.76	3.87268	100	0.42	0	60	291903	3872679	162476	38.98
AC_6031	SAMN05771141	GCA_001910585.1	Acinetobacter baumannii	Acinetobacter baumannii	97.86	4.01788	100	1.01	0	82	359445	3998231	162580	38.91
AC_4820	SAMN05771113	GCA_001910595.1	Acinetobacter baumannii	Acinetobacter baumannii	97.87	3.91901	100	0.43	0	60	303767	3913303	161735	38.93
AC_2355	SAMN05771115	GCA_001910605.1	Acinetobacter baumannii	Acinetobacter baumannii	97.84	4.02376	100	0.36	0	78	330597	4019091	168008	38.88
AC_5696	SAMN05771131	GCA_001910615.1	Acinetobacter baumannii	Acinetobacter baumannii	97.83	3.98904	100	0.36	0	82	330597	3981960	162580	38.98
AC_6066	SAMN05771138	GCA_001910665.1	Acinetobacter baumannii	Acinetobacter baumannii	97.82	3.98746	100	0.36	0	74	330597	3984404	168008	38.99
AC_4160	SAMN05771108	GCA_001910675.1	Acinetobacter baumannii	Acinetobacter baumannii	97.92	3.93405	100	0.74	0	69	301947	3919193	165005	38.94
AC_6321	SAMN05771142	GCA_001910685.1	Acinetobacter baumannii	Acinetobacter baumannii	97.84	3.99512	100	0.36	0	89	330597	3991474	162244	38.98
11536	SAMN06111381	GCA_001922705.1	Acinetobacter baumannii	Acinetobacter baumannii	97.57	4.11505	100	0.47	0	65	348781	4114705	137074	39.06
DSM 30011	SAMN02727811	GCA_001936675.2	Acinetobacter baumannii	Acinetobacter baumannii	97.57	3.94917	100	0.36	0	10	1346914	3948218	724143	38.74
VB39358	SAMN05781219	GCA_001939605.1	Acinetobacter baumannii	Acinetobacter baumannii	97.89	3.92833	100	0.36	0	77	256681	3922168	131166	38.89
VB3552	SAMN05781221	GCA_001939665.1	Acinetobacter baumannii	Acinetobacter baumannii	97.78	4.06907	99.96	0.36	0	92	364462	4063710	151618	38.95
AB042	SAMN04273154	GCA_001941765.1	Acinetobacter baumannii	Acinetobacter baumannii	97.76	4.00472	100	0	0	1	4004719	4004719	4004719	38.96
A13	SAMN06218435	GCA_001951035.1	Acinetobacter baumannii	Acinetobacter baumannii	97.88	4.13724	100	0.36	0	66	364238	4137236	148167	38.96
ATCC 17945	SAMN05721782	GCA_001997285.1	Acinetobacter baumannii	Acinetobacter baumannii	97.62	4.17104	100	0.36	0	69	375146	4168130	132120	38.9
AB-A	SAMN04589238	GCA_002006635.1	Acinetobacter baumannii	Acinetobacter baumannii	97.65	4.11308	100	0.27	0	82	317716	4104488	174499	38.92
AB-C	SAMN04622656	GCA_002006655.1	Acinetobacter baumannii	Acinetobacter baumannii	97.61	4.10438	100	0.28	0	80	411178	4102037	156834	38.93
AB-B	SAMN04589239	GCA_002006665.1	Acinetobacter baumannii	Acinetobacter baumannii	97.65	4.10721	100	0.27	0	79	321225	4102756	174596	38.93
ABUH393	SAMN06117706	GCA_002014105.1	Acinetobacter baumannii	Acinetobacter baumannii	97.89	4.04061	100	0.36	0	84	268019	4040615	99709	38.94
ABUH426	SAMN06117715	GCA_002014175.1	Acinetobacter baumannii	Acinetobacter baumannii	97.92	3.95551	100	0.53	0	122	178702	3955510	96448	38.94
ABUH432	SAMN06117716	GCA_002014195.1	Acinetobacter baumannii	Acinetobacter baumannii	97.85	4.06505	100	0.36	0	82	364527	4065050	133464	38.89
ABUH435	SAMN06117717	GCA_002014235.1	Acinetobacter baumannii	Acinetobacter baumannii	97.9	4.06996	100	0.36	0	83	364429	4069958	140350	38.87
ABUH636	SAMN06117773	GCA_002014245.1	Acinetobacter baumannii	Acinetobacter baumannii	97.85	3.81824	100	0.36	0	112	290830	3818239	86120	38.86
ABUH390	SAMN06117705	GCA_002014265.1	Acinetobacter baumannii	Acinetobacter baumannii	97.92	3.96112	100	0.36	0	124	178702	3961122	96506	38.95
ABUH639	SAMN06117774	GCA_002014275.1	Acinetobacter baumannii	Acinetobacter baumannii	97.69	3.94833	100	0.36	0	110	304451	3948332	79537	38.85
ABUH396	SAMN06117707	GCA_002014315.1	Acinetobacter baumannii	Acinetobacter baumannii	98.14	3.7165	100	0.53	0	32	840452	3716501	348541	38.95
ABUH399	SAMN06117708	GCA_002014325.1	Acinetobacter baumannii	Acinetobacter baumannii	97.73	4.04857	100	0	0	108	228679	4048574	98659	38.88
ABUH414	SAMN06117712	GCA_002014345.1	Acinetobacter baumannii	Acinetobacter baumannii	97.65	3.99586	100	0.36	0	56	381052	3995861	225474	38.92
ABUH405	SAMN06117710	GCA_002014355.1	Acinetobacter baumannii	Acinetobacter baumannii	97.91	3.96105	100	0.36	0	119	178702	3961054	103945	38.95
ABUH420	SAMN06117714	GCA_002014395.1	Acinetobacter baumannii	Acinetobacter baumannii	97.95	3.8965	100	0.36	0	108	335909	3896503	77529	38.86
ABUH417	SAMN06117713	GCA_002014405.1	Acinetobacter baumannii	Acinetobacter baumannii	97.88	3.73662	100	0.36	0	100	424543	3736619	79804	38.95
ABUH438	SAMN06117718	GCA_002014435.1	Acinetobacter baumannii	Acinetobacter baumannii	97.87	3.99861	100	0.36	0	78	364361	3998607	133508	38.96
ABUH441	SAMN06117719	GCA_002014445.1	Acinetobacter baumannii	Acinetobacter baumannii	97.88	4.04496	100	0.36	0	77	364361	4044958	128048	38.88
ABUH645	SAMN06117776	GCA_002014475.1	Acinetobacter baumannii	Acinetobacter baumannii	97.94	3.87145	100	0.36	0	92	250396	3871445	101531	39.04
ABUH633	SAMN06117772	GCA_002016655.1	Acinetobacter baumannii	Acinetobacter baumannii	97.67	3.96592	100	0.36	0	109	297714	3965922	80387	38.83
ABUH648	SAMN06117777	GCA_002016735.1	Acinetobacter baumannii	Acinetobacter baumannii	97.79	3.87551	100	0.36	0	113	227045	3875511	99663	38.87
ABUH669	SAMN06117782	GCA_002016745.1	Acinetobacter baumannii	Acinetobacter baumannii	97.96	4.01442	100	0.36	0	107	258669	4014421	92411	38.9
ABUH654	SAMN06117779	GCA_002016775.1	Acinetobacter baumannii	Acinetobacter baumannii	97.9	3.93663	100	0.36	0	146	142475	3936626	66016	39.03
ABUH672	SAMN06117783	GCA_002016815.1	Acinetobacter baumannii	Acinetobacter baumannii	97.76	3.84061	100	0.36	0	100	290732	3840609	88448	38.86
ABUH675	SAMN06117784	GCA_002016825.1	Acinetobacter baumannii	Acinetobacter baumannii	97.69	3.75966	100	0	0	67	346416	3759656	134585	38.83
ABUH693	SAMN06117788	GCA_002016855.1	Acinetobacter baumannii	Acinetobacter baumannii	97.73	3.98074	100	0.36	0	56	438342	3980738	166404	38.81
ABUH690	SAMN06117787	GCA_002016865.1	Acinetobacter baumannii	Acinetobacter baumannii	97.89	4.10688	100	0.36	0	103	353752	4106880	132485	38.88
ABUH522	SAMN06117737	GCA_002016915.1	Acinetobacter baumannii	Acinetobacter baumannii	97.85	4.06629	100	0.36	0	89	364429	4066291	107044	38.91
ABUH546	SAMN06117745	GCA_002016935.1	Acinetobacter baumannii	Acinetobacter baumannii	97.97	3.98602	100	0.36	0	137	178753	3986019	66785	39.01
ABUH549	SAMN06117746	GCA_002016955.1	Acinetobacter baumannii	Acinetobacter baumannii	97.79	3.96136	100	0.36	0	139	122984	3961356	74971	39.03
ABUH561	SAMN06117749	GCA_002016975.1	Acinetobacter baumannii	Acinetobacter baumannii	97.64	3.91314	100	0.36	0	101	272475	3913141	76346	38.84
ABUH570	SAMN06117752	GCA_002016995.1	Acinetobacter baumannii	Acinetobacter baumannii	97.69	3.90686	100	0.36	0	95	297714	3906865	89679	38.87
ABUH579	SAMN06117754	GCA_002017035.1	Acinetobacter baumannii	Acinetobacter baumannii	97.9	3.88579	100	0.36	0	142	140611	3885786	62006	39.09
ABUH582	SAMN06117755	GCA_002017055.1	Acinetobacter baumannii	Acinetobacter baumannii	97.9	4.00536	100	0.36	0	75	364361	4005364	114165	38.88
ABUH588	SAMN06117757	GCA_002017065.1	Acinetobacter baumannii	Acinetobacter baumannii	97.9	3.83655	100	0.36	0	116	271802	3836545	86120	38.88
ABUH585	SAMN06117756	GCA_002017095.1	Acinetobacter baumannii	Acinetobacter baumannii	97.9	3.83085	100	0.36	0	107	290732	3830854	99180	38.87
ABUH597	SAMN06117760	GCA_002017105.1	Acinetobacter baumannii	Acinetobacter baumannii	97.91	3.97953	99.82	0.36	0	142	159107	3979534	66016	39.02
ABUH594	SAMN06117759	GCA_002017125.1	Acinetobacter baumannii	Acinetobacter baumannii	97.87	3.99417	100	0.36	0	75	364527	3994170	140348	38.9
ABUH612	SAMN06117765	GCA_002017175.1	Acinetobacter baumannii	Acinetobacter baumannii	97.66	3.81232	100	0.36	0	94	272553	3812322	83514	38.79
ABUH618	SAMN06117767	GCA_002017185.1	Acinetobacter baumannii	Acinetobacter baumannii	97.89	4.02766	100	0.36	0	80	237386	4027656	124506	38.91
ABUH462	SAMN06117722	GCA_002017195.1	Acinetobacter baumannii	Acinetobacter baumannii	97.91	3.94057	100	0.36	0	121	178702	3940566	89159	38.96
ABUH630	SAMN06117771	GCA_002017205.1	Acinetobacter baumannii	Acinetobacter baumannii	97.91	3.76617	100	0.36	0	103	228770	3766170	91846	38.98
ABUH474	SAMN06117725	GCA_002017255.1	Acinetobacter baumannii	Acinetobacter baumannii	97.92	4.01039	100	0.36	0	118	206629	4010389	105196	39
ABUH471	SAMN06117724	GCA_002017265.1	Acinetobacter baumannii	Acinetobacter baumannii	97.91	3.93634	100	0.36	0	134	178702	3936337	89159	38.95
ABUH480	SAMN06117727	GCA_002017285.1	Acinetobacter baumannii	Acinetobacter baumannii	97.92	4.00495	100	0.36	0	122	178702	4004955	105196	38.99
ABUH651	SAMN06117778	GCA_002017335.1	Acinetobacter baumannii	Acinetobacter baumannii	97.91	3.91388	100	0.36	0	150	142475	3913884	64052	39.02
ABUH657	SAMN06117780	GCA_002017345.1	Acinetobacter baumannii	Acinetobacter baumannii	97.87	3.85283	100	0.36	0	75	364263	3852826	133509	38.82
ABUH660	SAMN06117781	GCA_002017355.1	Acinetobacter baumannii	Acinetobacter baumannii	97.81	3.87074	100	0.36	0	106	290996	3870739	88448	38.86
ABUH681	SAMN06117785	GCA_002017395.1	Acinetobacter baumannii	Acinetobacter baumannii	97.78	3.87946	100	0.36	0	114	290898	3879455	86120	38.88
ABUH519	SAMN06117736	GCA_002017405.1	Acinetobacter baumannii	Acinetobacter baumannii	97.87	4.06392	100	0.36	0	83	364361	4063919	127789	38.91
ABUH687	SAMN06117786	GCA_002017415.1	Acinetobacter baumannii	Acinetobacter baumannii	97.92	3.96408	100	0.36	0	114	353752	3964084	114223	38.8
ABUH525	SAMN06117738	GCA_002017425.1	Acinetobacter baumannii	Acinetobacter baumannii	97.87	4.05393	100	0.36	0	87	364527	4053933	107044	38.92
ABUH534	SAMN06117741	GCA_002017475.1	Acinetobacter baumannii	Acinetobacter baumannii	97.88	4.04648	100	0.36	0	78	364527	4046475	113238	38.87
ABUH537	SAMN06117742	GCA_002017485.1	Acinetobacter baumannii	Acinetobacter baumannii	97.58	3.99222	100	0.09	0	54	402623	3992220	170120	38.82
ABUH552	SAMN06117747	GCA_002017515.1	Acinetobacter baumannii	Acinetobacter baumannii	97.9	3.96213	100	0.36	0	122	206629	3962135	89159	39.01
ABUH555	SAMN06117748	GCA_002017525.1	Acinetobacter baumannii	Acinetobacter baumannii	97.89	4.06156	100	0.36	0	81	364429	4061565	133463	38.86
ABUH576	SAMN06117753	GCA_002017555.1	Acinetobacter baumannii	Acinetobacter baumannii	97.93	3.95051	100	0.36	0	83	250612	3950507	106663	39
ABUH567	SAMN06117751	GCA_002017565.1	Acinetobacter baumannii	Acinetobacter baumannii	97.68	3.90733	100	0.36	0	92	272475	3907325	89666	38.87
ABUH603	SAMN06117762	GCA_002017595.1	Acinetobacter baumannii	Acinetobacter baumannii	97.69	3.90484	100	0.71	0	101	164985	3904844	89729	38.85
ABUH606	SAMN06117763	GCA_002017615.1	Acinetobacter baumannii	Acinetobacter baumannii	97.9	3.83392	100	0.36	0	110	290898	3833925	99625	38.88
ABUH621	SAMN06117768	GCA_002017625.1	Acinetobacter baumannii	Acinetobacter baumannii	97.93	3.93887	100	0.36	0	111	186685	3938869	72095	39.02
ABUH627	SAMN06117770	GCA_002017675.1	Acinetobacter baumannii	Acinetobacter baumannii	97.88	4.05002	100	0.36	0	97	364359	4050020	114395	38.91
ABUH453	SAMN06117720	GCA_002017685.1	Acinetobacter baumannii	Acinetobacter baumannii	97.87	3.90455	100	0.36	0	76	364312	3904550	140350	38.81
ABUH468	SAMN06117723	GCA_002017705.1	Acinetobacter baumannii	Acinetobacter baumannii	97.88	4.02119	100	0.36	0	129	206622	4021192	96461	38.98
ABUH477	SAMN06117726	GCA_002017735.1	Acinetobacter baumannii	Acinetobacter baumannii	97.91	4.01101	100	0.36	0	118	206629	4011009	105196	38.99
ABUH501	SAMN06117730	GCA_002017745.1	Acinetobacter baumannii	Acinetobacter baumannii	97.85	3.99188	100	0.36	0	132	206961	3991880	102453	38.99
ABUH504	SAMN06117731	GCA_002017765.1	Acinetobacter baumannii	Acinetobacter baumannii	97.82	4.07409	100	0.36	0	117	298658	4074091	121673	38.95
ABUH483	SAMN06117728	GCA_002017795.1	Acinetobacter baumannii	Acinetobacter baumannii	97.89	3.95843	100	0.36	0	130	178702	3958433	102189	38.95
ABUH513	SAMN06117734	GCA_002017805.1	Acinetobacter baumannii	Acinetobacter baumannii	97.74	3.73372	100	0.36	0	40	852760	3733718	196149	38.9
ABUH339	SAMN06461788	GCA_002028445.1	Acinetobacter baumannii	Acinetobacter baumannii	97.9	4.08923	100	0.36	0	69	364360	4089231	155996	38.93
ABUH337	SAMN06461789	GCA_002028475.1	Acinetobacter baumannii	Acinetobacter baumannii	97.9	4.1677	100	0.36	0	86	364361	4167700	140352	39.01
ABUH343	SAMN06461786	GCA_002028485.1	Acinetobacter baumannii	Acinetobacter baumannii	97.9	3.95391	100	0.36	0	86	354318	3953913	131055	39.1
ABUH341	SAMN06461787	GCA_002028535.1	Acinetobacter baumannii	Acinetobacter baumannii	97.89	4.05422	100	0.36	0	71	364361	4054225	140352	38.94
JBA13	SAMN06650260	GCA_002082625.2	Acinetobacter baumannii	Acinetobacter baumannii	97.83	4.06587	100	0.36	0	2	3974901	4065873	3974901	38.97
CBA7	SAMN06650245	GCA_002082645.1	Acinetobacter baumannii	Acinetobacter baumannii	97.76	4.10845	99.64	0.36	0	2	3996455	4108454	3996455	39.19
15A5	SAMN06650264	GCA_002082705.1	Acinetobacter baumannii	Acinetobacter baumannii	97.76	4.04931	99.61	0.36	0	3	3966348	4049307	3966348	38.93
SSA6	SAMN06650242	GCA_002082745.1	Acinetobacter baumannii	Acinetobacter baumannii	97.83	3.88441	100	0.36	0	1	3884414	3884414	3884414	39.04
HWBA8	SAMN06650239	GCA_002082785.1	Acinetobacter baumannii	Acinetobacter baumannii	97.39	4.27355	100	0.36	0	2	4077713	4273551	4077713	39.1
WKA02	SAMN06650238	GCA_002082805.1	Acinetobacter baumannii	Acinetobacter baumannii	97.55	3.87094	100	0.09	0	1	3870945	3870945	3870945	38.95
USA15	SAMN06650240	GCA_002082825.1	Acinetobacter baumannii	Acinetobacter baumannii	97.55	4.02848	100	0.36	0	2	3930178	4028479	3930178	39.03
SAA14	SAMN06650262	GCA_002082845.1	Acinetobacter baumannii	Acinetobacter baumannii	97.78	3.97256	100	0.36	0	1	3972565	3972565	3972565	39.06
SSA12	SAMN06650263	GCA_002082865.1	Acinetobacter baumannii	Acinetobacter baumannii	97.84	4.06472	100	0.36	0	3	3982722	4064716	3982722	38.96
SSMA17	SAMN06650261	GCA_002082885.1	Acinetobacter baumannii	Acinetobacter baumannii	97.83	4.02318	99.96	0.36	0	2	3932204	4023177	3932204	38.97
AB1845	SAMN04601187	GCA_002085505.1	Acinetobacter baumannii	Acinetobacter baumannii	97.85	4.00085	99.98	0.36	0	132	364318	4000851	98978	38.94
2012046	SAMN06760911	GCA_002116575.1	Acinetobacter baumannii	Acinetobacter baumannii	97.92	3.80122	100	0.36	0	77	268647	3801223	110071	38.97
ab736	SAMN04621185	GCA_002116925.1	Acinetobacter baumannii	Acinetobacter baumannii	99.94	3.99043	99.56	0	0	2	3980886	3990425	3980886	39.16
71	SAMN05590239	GCA_002119265.1	Acinetobacter baumannii	Acinetobacter baumannii	97.64	3.95183	100	0.36	0	56	502403	3951614	139653	39.02
428	SAMN05590456	GCA_002119285.1	Acinetobacter baumannii	Acinetobacter baumannii	97.94	3.78662	100	0.36	0	64	457805	3786617	166989	38.99
314	SAMN05590464	GCA_002119295.1	Acinetobacter baumannii	Acinetobacter baumannii	97.95	3.78252	100	0.36	0	55	457774	3782515	166684	38.98
440	SAMN05590405	GCA_002119355.1	Acinetobacter baumannii	Acinetobacter baumannii	97.64	3.95771	100	0.36	0	53	661029	3957426	156521	39.01
PR304	SAMN06837745	GCA_002136595.1	Acinetobacter baumannii	Acinetobacter baumannii	97.72	3.84793	100	0.09	0	90	242317	3847932	90704	38.97
PR306	SAMN06837743	GCA_002136605.1	Acinetobacter baumannii	Acinetobacter baumannii	97.6	3.98321	100	0.36	0	64	440052	3983209	210303	38.91
PR305	SAMN06837744	GCA_002136615.1	Acinetobacter baumannii	Acinetobacter baumannii	97.94	3.99555	100	0.36	0	139	178753	3995548	66003	39.02
PR307	SAMN06837776	GCA_002136655.1	Acinetobacter baumannii	Acinetobacter baumannii	97.87	3.96988	100	0.36	0	58	463096	3969878	193732	39.14
PR308	SAMN06837775	GCA_002136675.1	Acinetobacter baumannii	Acinetobacter baumannii	97.89	3.96428	100	0.36	0	41	526698	3964285	347278	39.04
PR310	SAMN06837773	GCA_002136685.1	Acinetobacter baumannii	Acinetobacter baumannii	97.71	3.73535	100	0.71	0	36	463415	3735352	278229	38.92
PR309	SAMN06837774	GCA_002136705.1	Acinetobacter baumannii	Acinetobacter baumannii	97.73	3.87343	100	0.36	0	70	364361	3873430	125814	38.89
PR311	SAMN06837772	GCA_002136735.1	Acinetobacter baumannii	Acinetobacter baumannii	97.76	3.79047	100	0.36	0	30	593081	3790467	294346	38.93
PR312	SAMN06837771	GCA_002136745.1	Acinetobacter baumannii	Acinetobacter baumannii	97.92	4.05286	100	0.36	0	92	364527	4052857	113900	38.95
PR351	SAMN06837800	GCA_002136775.1	Acinetobacter baumannii	Acinetobacter baumannii	97.92	4.04756	100	0.36	0	73	364527	4047560	114223	38.92
PR352	SAMN06837799	GCA_002136815.1	Acinetobacter baumannii	Acinetobacter baumannii	97.66	3.68379	100	0.36	0	101	223733	3683786	80531	38.96
PR353	SAMN06837797	GCA_002136825.1	Acinetobacter baumannii	Acinetobacter baumannii	97.91	3.98334	100	0.36	0	123	209485	3983339	107129	39.08
PR355	SAMN06837794	GCA_002136855.1	Acinetobacter baumannii	Acinetobacter baumannii	97.83	4.00634	100	0.36	0	32	723589	4006336	325369	39.03
PR357	SAMN06837791	GCA_002136885.1	Acinetobacter baumannii	Acinetobacter baumannii	97.88	3.99695	100	0.36	0	117	209262	3996949	89159	38.95
PR356	SAMN06837792	GCA_002136895.1	Acinetobacter baumannii	Acinetobacter baumannii	97.78	3.789	100	0.18	0	37	488057	3789005	348227	38.86
PR358	SAMN06837789	GCA_002136935.1	Acinetobacter baumannii	Acinetobacter baumannii	97.86	4.08853	100	0.36	0	88	364361	4088530	106977	38.96
PR360	SAMN06837787	GCA_002136955.1	Acinetobacter baumannii	Acinetobacter baumannii	97.74	3.96441	100	0.53	0	75	326108	3964405	124012	38.77
PR359	SAMN06837788	GCA_002136965.1	Acinetobacter baumannii	Acinetobacter baumannii	97.87	4.06757	100	0.36	0	75	342106	4067569	140352	38.94
PR361	SAMN06837786	GCA_002136995.1	Acinetobacter baumannii	Acinetobacter baumannii	97.6	3.87446	100	0	0	68	437487	3874458	160622	39.1
PR363	SAMN06837784	GCA_002137035.1	Acinetobacter baumannii	Acinetobacter baumannii	97.9	3.84361	100	0.36	0	113	290823	3843608	99664	38.9
PR364	SAMN06837783	GCA_002137045.1	Acinetobacter baumannii	Acinetobacter baumannii	97.85	4.08405	100	0.36	0	80	364365	4084050	141934	38.93
PR371	SAMN06837813	GCA_002137185.1	Acinetobacter baumannii	Acinetobacter baumannii	97.86	3.87575	100	0.36	0	86	246315	3875752	82932	38.92
PR373	SAMN06837811	GCA_002137215.1	Acinetobacter baumannii	Acinetobacter baumannii	97.57	3.87039	100	0.36	0	48	359166	3870388	217969	38.94
PR372	SAMN06837812	GCA_002137225.1	Acinetobacter baumannii	Acinetobacter baumannii	97.79	3.88224	100	0.36	0	120	290731	3882238	88448	38.88
PR376	SAMN06837836	GCA_002137285.1	Acinetobacter baumannii	Acinetobacter baumannii	97.87	4.05115	100	0.36	0	71	364361	4051149	177932	38.94
PR377	SAMN06837835	GCA_002137295.1	Acinetobacter baumannii	Acinetobacter baumannii	97.89	4.04672	100	0.36	0	115	237810	4046722	110944	38.98
PR379	SAMN06837834	GCA_002137335.1	Acinetobacter baumannii	Acinetobacter baumannii	97.66	3.9977	100	0.36	0	87	404536	3997699	211932	38.89
PR380	SAMN06837833	GCA_002137345.1	Acinetobacter baumannii	Acinetobacter baumannii	97.92	4.02829	100	0.36	0	79	364361	4028293	114194	38.93
PR381	SAMN06837832	GCA_002137395.1	Acinetobacter baumannii	Acinetobacter baumannii	97.92	3.97781	100	0.36	0	142	250180	3977810	97304	38.96
PR319	SAMN06837765	GCA_002137425.1	Acinetobacter baumannii	Acinetobacter baumannii	97.96	3.90604	100	0.36	0	110	424570	3906038	70663	38.87
PR321	SAMN06837763	GCA_002137445.1	Acinetobacter baumannii	Acinetobacter baumannii	97.84	3.87662	100	0.36	0	85	364364	3876618	120803	38.85
PR322	SAMN06837762	GCA_002137475.1	Acinetobacter baumannii	Acinetobacter baumannii	97.93	3.9649	99.64	0.36	0	150	172034	3964903	96221	39.07
PR325	SAMN06837759	GCA_002137525.1	Acinetobacter baumannii	Acinetobacter baumannii	97.84	3.97729	100	0.36	0	85	364527	3977291	155995	38.86
PR327	SAMN06837758	GCA_002137555.1	Acinetobacter baumannii	Acinetobacter baumannii	97.89	4.05813	99.56	0.36	0	150	158228	4058126	85813	39
PR328	SAMN06837757	GCA_002137565.1	Acinetobacter baumannii	Acinetobacter baumannii	97.82	3.87744	100	0.36	0	111	290731	3877443	86120	38.88
PR333	SAMN06837752	GCA_002137645.1	Acinetobacter baumannii	Acinetobacter baumannii	97.61	3.7839	100	0.36	0	46	359808	3783903	192610	38.88
PR332	SAMN06837753	GCA_002137655.1	Acinetobacter baumannii	Acinetobacter baumannii	97.7	4.04705	99.64	0.44	0	64	486247	4047052	196528	38.88
PR334	SAMN06837751	GCA_002137695.1	Acinetobacter baumannii	Acinetobacter baumannii	97.92	4.01795	100	0.36	0	129	206629	4017945	104699	39.01
PR335	SAMN06837750	GCA_002137715.1	Acinetobacter baumannii	Acinetobacter baumannii	97.89	3.84294	100	0.36	0	113	290823	3842944	99180	38.89
PR337	SAMN06837748	GCA_002137725.1	Acinetobacter baumannii	Acinetobacter baumannii	97.48	4.23789	100	0.43	0	61	550884	4237895	207070	38.81
PR343	SAMN06837740	GCA_002137775.1	Acinetobacter baumannii	Acinetobacter baumannii	97.85	3.72607	100	0.18	0	65	264022	3726065	116218	38.92
PR345	SAMN06837737	GCA_002137815.1	Acinetobacter baumannii	Acinetobacter baumannii	97.88	4.08462	100	0.36	0	83	364361	4084620	137346	38.92
PR349	SAMN06837803	GCA_002137875.1	Acinetobacter baumannii	Acinetobacter baumannii	97.85	4.08765	100	0.36	0	90	364527	4087645	99787	38.96
PR347	SAMN06837807	GCA_002137895.1	Acinetobacter baumannii	Acinetobacter baumannii	97.89	3.94001	100	0.36	0	114	250378	3940008	87835	38.99
PR315	SAMN06837769	GCA_002137955.1	Acinetobacter baumannii	Acinetobacter baumannii	97.9	3.91497	100	0.36	0	58	408620	3914971	182213	39
PR317	SAMN06837767	GCA_002137995.1	Acinetobacter baumannii	Acinetobacter baumannii	97.85	3.82231	100	0.36	0	113	290731	3822309	79777	38.87
PR382	SAMN06837831	GCA_002138005.1	Acinetobacter baumannii	Acinetobacter baumannii	97.81	3.86142	100	0.36	0	70	364361	3861418	157943	38.95
PR383	SAMN06837830	GCA_002138035.1	Acinetobacter baumannii	Acinetobacter baumannii	97.87	4.02006	99.88	0.36	0	124	207006	4020059	104845	39.01
PR385	SAMN06837828	GCA_002138065.1	Acinetobacter baumannii	Acinetobacter baumannii	97.87	3.88173	100	0.36	0	79	255717	3881726	114683	38.92
PR388	SAMN06837825	GCA_002138105.1	Acinetobacter baumannii	Acinetobacter baumannii	97.51	4.17818	100	0.65	0	54	380561	4178177	169135	38.82
PR387	SAMN06837826	GCA_002138115.1	Acinetobacter baumannii	Acinetobacter baumannii	97.88	4.08267	100	0.36	0	74	364361	4082666	140350	38.9
PR389	SAMN06837824	GCA_002138155.1	Acinetobacter baumannii	Acinetobacter baumannii	97.49	3.89048	100	0.36	0	50	371841	3890477	188899	38.94
PR390	SAMN06837823	GCA_002138165.1	Acinetobacter baumannii	Acinetobacter baumannii	97.88	4.00545	100	0.36	0	131	178603	4005449	96493	38.99
PR391	SAMN06837822	GCA_002138175.1	Acinetobacter baumannii	Acinetobacter baumannii	97.84	3.76028	100	0.53	0	31	895728	3760281	348860	38.84
PR392	SAMN06837821	GCA_002138215.1	Acinetobacter baumannii	Acinetobacter baumannii	97.86	3.88089	100	0.36	0	68	364527	3880886	156156	38.85
PR394	SAMN06837819	GCA_002138245.1	Acinetobacter baumannii	Acinetobacter baumannii	97.92	4.01338	100	0.36	0	121	206674	4013378	107251	39
PR395	SAMN06837818	GCA_002138295.1	Acinetobacter baumannii	Acinetobacter baumannii	97.9	3.83958	100	0.36	0	134	209311	3839581	81393	38.89
PR398	SAMN06837816	GCA_002138305.1	Acinetobacter baumannii	Acinetobacter baumannii	97.95	3.90502	99.64	0.36	0	103	237218	3905017	92411	38.97
PR399	SAMN06837815	GCA_002138345.1	Acinetobacter baumannii	Acinetobacter baumannii	97.84	4.15453	100	0.36	0	106	364361	4154532	113753	39.02
PR400	SAMN06837814	GCA_002138375.1	Acinetobacter baumannii	Acinetobacter baumannii	97.88	4.18956	100	0.36	0	80	364361	4189558	152707	38.99
PR336	SAMN06837749	GCA_002142735.1	Acinetobacter baumannii	Acinetobacter baumannii	97.79	3.79177	100	0.36	0	24	1350802	3791769	421682	38.94
ARLG1849	SAMN06892292	GCA_002142935.1	Acinetobacter baumannii	Acinetobacter baumannii	97.92	4.03457	100	0.36	0	183	178796	4034574	58639	39.03
ARLG1846	SAMN06892294	GCA_002142945.1	Acinetobacter baumannii	Acinetobacter baumannii	97.61	3.98033	100	0.53	0	122	335890	3980330	132961	38.97
ARLG1851	SAMN06892290	GCA_002142955.1	Acinetobacter baumannii	Acinetobacter baumannii	97.9	4.01406	100	0.36	0	125	206629	4014060	107130	39
ARLG1842	SAMN06892297	GCA_002142995.1	Acinetobacter baumannii	Acinetobacter baumannii	97.92	3.92721	100	0.36	0	75	364361	3927206	140348	38.85
ARLG1857	SAMN06892285	GCA_002143015.1	Acinetobacter baumannii	Acinetobacter baumannii	97.85	4.02631	100	0.36	0	147	178603	4026307	95792	39.02
ARLG1841	SAMN06892299	GCA_002143035.1	Acinetobacter baumannii	Acinetobacter baumannii	97.88	4.00562	100	0.36	0	134	178702	4005617	81536	38.99
ARLG1843	SAMN06892296	GCA_002143045.1	Acinetobacter baumannii	Acinetobacter baumannii	97.85	4.04752	100	0.36	0	135	178602	4047524	82412	39
ARLG1845	SAMN06892295	GCA_002143095.1	Acinetobacter baumannii	Acinetobacter baumannii	97.88	4.03774	100	0.36	0	136	206622	4037743	96506	39
ARLG1853	SAMN06892289	GCA_002143105.1	Acinetobacter baumannii	Acinetobacter baumannii	97.93	4.00596	100	0.36	0	124	206629	4005956	98918	39
ARLG1794	SAMN06892241	GCA_002143185.1	Acinetobacter baumannii	Acinetobacter baumannii	97.68	3.72635	99.82	0.36	0	150	153631	3726353	55493	38.96
ARLG1786	SAMN06892249	GCA_002143195.1	Acinetobacter baumannii	Acinetobacter baumannii	97.8	3.88464	100	0.36	0	65	364361	3884643	157613	38.85
ARLG1792	SAMN06892244	GCA_002143235.1	Acinetobacter baumannii	Acinetobacter baumannii	97.87	3.92015	100	0.36	0	91	351232	3920149	129176	39.08
ARLG1847	SAMN06892293	GCA_002143265.1	Acinetobacter baumannii	Acinetobacter baumannii	97.9	4.07553	100	0.36	0	74	353860	4075528	133463	38.99
ARLG1840	SAMN06892300	GCA_002143275.1	Acinetobacter baumannii	Acinetobacter baumannii	97.62	3.91223	100	0.36	0	109	272553	3912230	77089	38.86
ARLG1855	SAMN06892288	GCA_002143315.1	Acinetobacter baumannii	Acinetobacter baumannii	97.88	4.06343	100	0.36	0	82	364361	4063428	128048	38.95
ARLG1859	SAMN06892283	GCA_002143335.1	Acinetobacter baumannii	Acinetobacter baumannii	97.88	4.02018	100	0.36	0	139	206629	4020177	102453	39.02
ARLG1862	SAMN06892282	GCA_002143345.1	Acinetobacter baumannii	Acinetobacter baumannii	97.76	3.74003	100	0.36	0	40	851479	3740034	349884	38.89
ARLG1787	SAMN06892248	GCA_002143375.1	Acinetobacter baumannii	Acinetobacter baumannii	97.62	4.06276	100	0.36	0	62	507177	4062763	173216	38.84
ARLG1793	SAMN06892242	GCA_002143395.1	Acinetobacter baumannii	Acinetobacter baumannii	97.88	4.16848	100	0.36	0	79	364361	4168484	146796	39.01
ARLG1856	SAMN06892287	GCA_002143405.1	Acinetobacter baumannii	Acinetobacter baumannii	97.87	4.03083	100	0.36	0	143	206629	4030830	84666	39.03
ARLG1790	SAMN06892245	GCA_002143425.1	Acinetobacter baumannii	Acinetobacter baumannii	97.87	3.80876	100	0.36	0	55	364361	3808755	164180	38.95
ARLG1800	SAMN06892239	GCA_002143475.1	Acinetobacter baumannii	Acinetobacter baumannii	97.86	3.92494	100	0.36	0	71	390232	3924941	139134	39.03
ARLG1802	SAMN06892237	GCA_002143495.1	Acinetobacter baumannii	Acinetobacter baumannii	97.87	4.16557	100	0.36	0	83	364361	4165567	128082	39
ARLG1806	SAMN06892234	GCA_002143555.1	Acinetobacter baumannii	Acinetobacter baumannii	97.92	4.19031	100	0.36	0	89	364361	4190309	108009	38.99
ARLG1810	SAMN06892231	GCA_002143575.1	Acinetobacter baumannii	Acinetobacter baumannii	97.71	3.91051	100	0.36	0	80	364361	3910509	164180	38.86
ARLG1814	SAMN06892227	GCA_002143605.1	Acinetobacter baumannii	Acinetobacter baumannii	97.87	3.9244	100	0	0	82	349021	3924395	145345	39.04
ARLG1816	SAMN06892226	GCA_002143625.1	Acinetobacter baumannii	Acinetobacter baumannii	97.92	3.96934	99.64	0.36	0	176	150549	3969344	67351	39.1
ARLG1819	SAMN06892225	GCA_002143655.1	Acinetobacter baumannii	Acinetobacter baumannii	97.86	4.02181	100	0.36	0	83	315901	4021813	107090	38.97
ARLG1821	SAMN06892224	GCA_002143675.1	Acinetobacter baumannii	Acinetobacter baumannii	97.88	4.03906	100	0.36	0	139	206622	4039057	105196	39
ARLG1824	SAMN06892223	GCA_002143685.1	Acinetobacter baumannii	Acinetobacter baumannii	97.87	4.04552	100	0.36	0	74	364361	4045525	127969	38.92
ARLG1827	SAMN06892222	GCA_002143715.1	Acinetobacter baumannii	Acinetobacter baumannii	97.73	3.98728	99.94	0.36	0	85	364263	3987278	120803	38.93
ARLG1830	SAMN06892221	GCA_002143725.1	Acinetobacter baumannii	Acinetobacter baumannii	97.87	3.72635	100	0.18	0	43	445704	3726351	211138	38.91
ARLG1833	SAMN06892220	GCA_002143755.1	Acinetobacter baumannii	Acinetobacter baumannii	97.63	3.99913	100	0.36	0	62	372398	3999134	212994	38.92
ARLG1838	SAMN06892217	GCA_002143775.1	Acinetobacter baumannii	Acinetobacter baumannii	97.82	4.08905	100	0.36	0	83	364361	4089049	107044	38.93
ARLG1835	SAMN06892219	GCA_002143785.1	Acinetobacter baumannii	Acinetobacter baumannii	97.93	4.047	100	0.36	0	146	178595	4047004	89159	39.01
ARLG1836	SAMN06892218	GCA_002143795.1	Acinetobacter baumannii	Acinetobacter baumannii	97.83	4.12233	100	0.36	0	78	364361	4122333	140350	38.94
ARLG1275	SAMN06892216	GCA_002143835.1	Acinetobacter baumannii	Acinetobacter baumannii	97.82	3.93259	100	0.36	0	94	406573	3932592	142406	39.01
ARLG1323	SAMN06892211	GCA_002143855.1	Acinetobacter baumannii	Acinetobacter baumannii	97.59	3.91188	100	0.36	0	97	232291	3911877	91615	38.98
ARLG1306	SAMN06892214	GCA_002143875.1	Acinetobacter baumannii	Acinetobacter baumannii	97.65	3.94722	100	0.14	0	76	349019	3947223	113943	39.04
ARLG1326	SAMN06892210	GCA_002143885.1	Acinetobacter baumannii	Acinetobacter baumannii	97.52	4.05801	100	0.85	0	48	382579	4058008	243387	38.85
ARLG1294	SAMN06892215	GCA_002143935.1	Acinetobacter baumannii	Acinetobacter baumannii	97.87	3.95378	100	0.36	0	83	437570	3953778	140360	39.11
ARLG1327	SAMN06892209	GCA_002143955.1	Acinetobacter baumannii	Acinetobacter baumannii	97.81	3.90666	100	0.36	0	119	357938	3906656	69903	38.96
ARLG1314	SAMN06892213	GCA_002143965.1	Acinetobacter baumannii	Acinetobacter baumannii	97.56	4.03699	100	0.36	0	73	624125	4036994	347166	38.99
ARLG1317	SAMN06892212	GCA_002143975.1	Acinetobacter baumannii	Acinetobacter baumannii	97.47	4.32951	100	0.65	0	103	286521	4329507	104716	38.74
ARLG1892	SAMN06892204	GCA_002144685.1	Acinetobacter baumannii	Acinetobacter baumannii	97.93	3.99655	100	0.36	0	151	159012	3996549	64724	39.04
ARLG1898	SAMN06892329	GCA_002144695.1	Acinetobacter baumannii	Acinetobacter baumannii	97.7	3.7814	100	0	0	74	328861	3781405	134224	38.89
ARLG1901	SAMN06892325	GCA_002144725.1	Acinetobacter baumannii	Acinetobacter baumannii	97.9	4.05888	100	0.36	0	94	364361	4058882	140352	38.98
ARLG1914	SAMN06892320	GCA_002144755.1	Acinetobacter baumannii	Acinetobacter baumannii	97.89	4.10535	100	0.36	0	80	250560	4105347	140351	39.02
ARLG1906	SAMN06892322	GCA_002144765.1	Acinetobacter baumannii	Acinetobacter baumannii	97.67	3.78082	100	0	0	68	346416	3780820	134917	38.87
ARLG1929	SAMN06892318	GCA_002144795.1	Acinetobacter baumannii	Acinetobacter baumannii	97.74	4.12789	100	0.95	0	73	539671	4127894	171659	38.88
ARLG1936	SAMN06892314	GCA_002144805.1	Acinetobacter baumannii	Acinetobacter baumannii	97.78	3.82243	100	0.36	0	45	462473	3822427	344614	39.08
ARLG1941	SAMN06892310	GCA_002144835.1	Acinetobacter baumannii	Acinetobacter baumannii	97.56	3.92153	100	0.36	0	46	369429	3921533	217963	38.93
ARLG1874	SAMN06892260	GCA_002144955.1	Acinetobacter baumannii	Acinetobacter baumannii	97.64	3.91914	100	0.16	0	111	243881	3919143	75472	38.99
ARLG1871	SAMN06892277	GCA_002144965.1	Acinetobacter baumannii	Acinetobacter baumannii	97.58	3.88194	100	0.09	0	49	403076	3881938	197428	38.73
ARLG1882	SAMN06892256	GCA_002144975.1	Acinetobacter baumannii	Acinetobacter baumannii	97.88	3.7787	99.64	0.36	0	99	290939	3778698	102855	39
ARLG1880	SAMN06892258	GCA_002144995.1	Acinetobacter baumannii	Acinetobacter baumannii	97.55	3.89662	100	0	0	45	484210	3896624	231583	38.85
ARLG1885	SAMN06892254	GCA_002145035.1	Acinetobacter baumannii	Acinetobacter baumannii	97.88	3.84233	100	0.36	0	96	248649	3842325	77674	38.92
ARLG1893	SAMN06892331	GCA_002145055.1	Acinetobacter baumannii	Acinetobacter baumannii	97.88	3.96973	100	0.36	0	84	364263	3969730	133508	38.82
ARLG1886	SAMN06892206	GCA_002145065.1	Acinetobacter baumannii	Acinetobacter baumannii	97.89	4.07745	100	0.36	0	75	364359	4077454	152708	38.91
ARLG1891	SAMN06892205	GCA_002145095.1	Acinetobacter baumannii	Acinetobacter baumannii	97.72	3.78695	100	0	0	66	346416	3786947	159459	38.89
ARLG1900	SAMN06892326	GCA_002145115.1	Acinetobacter baumannii	Acinetobacter baumannii	97.96	3.94668	99.64	0.36	0	129	186685	3946679	65872	39.03
ARLG1896	SAMN06892330	GCA_002145125.1	Acinetobacter baumannii	Acinetobacter baumannii	97.7	3.82485	100	0.36	0	103	272475	3824851	83685	38.79
ARLG1902	SAMN06892324	GCA_002145155.1	Acinetobacter baumannii	Acinetobacter baumannii	97.67	3.76073	100	0.53	0	49	389484	3760727	231871	38.78
ARLG1907	SAMN06892321	GCA_002145175.1	Acinetobacter baumannii	Acinetobacter baumannii	97.94	4.0054	100	0.36	0	156	163684	4005396	59542	39.02
ARLG1940	SAMN06892311	GCA_002145255.1	Acinetobacter baumannii	Acinetobacter baumannii	97.6	3.83504	100	0.27	0	82	424998	3835037	170127	38.89
ARLG1872	SAMN06892276	GCA_002145375.1	Acinetobacter baumannii	Acinetobacter baumannii	97.56	3.99335	100	0.09	0	56	402623	3993352	194835	38.82
ARLG1881	SAMN06892257	GCA_002145435.1	Acinetobacter baumannii	Acinetobacter baumannii	97.91	3.95286	99.64	0.36	0	147	178753	3952862	56294	39.03
ARLG1899	SAMN06892328	GCA_002148725.1	Acinetobacter baumannii	Acinetobacter baumannii	97.86	4.23478	100	0.36	0	106	364361	4234782	130410	38.98
ARLG1935	SAMN06892315	GCA_002148735.1	Acinetobacter baumannii	Acinetobacter baumannii	97.57	3.75998	100	0.18	0	34	528146	3759984	313365	38.97
ARLG1933	SAMN06892316	GCA_002148745.1	Acinetobacter baumannii	Acinetobacter baumannii	97.68	3.78191	100	0.43	0	44	457047	3781913	347158	38.81
antalya35	SAMN06134759	GCA_002150405.1	Acinetobacter baumannii	Acinetobacter baumannii	97.76	3.80979	100	0.36	0	148	271839	3809788	56692	39.01
ABUH508	SAMN06461851	GCA_002182365.1	Acinetobacter baumannii	Acinetobacter baumannii	97.88	4.12139	100	0.36	0	83	364361	4121392	127789	38.96
ABUH511	SAMN06461850	GCA_002182385.1	Acinetobacter baumannii	Acinetobacter baumannii	97.92	3.951	100	0.36	0	92	328733	3950997	113097	38.96
ABUH518	SAMN06461847	GCA_002182405.1	Acinetobacter baumannii	Acinetobacter baumannii	97.57	3.88325	100	0.09	0	49	402623	3883246	267078	38.72
ABUH533	SAMN06461841	GCA_002182425.1	Acinetobacter baumannii	Acinetobacter baumannii	97.87	4.00349	100	0.36	0	76	364361	4003488	140351	39.04
ABUH547	SAMN06461838	GCA_002182445.1	Acinetobacter baumannii	Acinetobacter baumannii	97.91	3.84307	100	0.36	0	107	290830	3843073	101074	38.88
ABUH557	SAMN06461834	GCA_002182465.1	Acinetobacter baumannii	Acinetobacter baumannii	97.53	3.89745	100	0	0	38	853500	3897454	233221	38.85
ABUH562	SAMN06461833	GCA_002182485.1	Acinetobacter baumannii	Acinetobacter baumannii	97.69	3.91253	100	0.36	0	102	202059	3912533	83685	38.9
ABUH379	SAMN06461823	GCA_002182505.1	Acinetobacter baumannii	Acinetobacter baumannii	97.87	3.92799	100	0.36	0	74	364361	3927988	145337	38.85
ABUH383	SAMN06461821	GCA_002182545.1	Acinetobacter baumannii	Acinetobacter baumannii	97.72	3.99991	99.94	0.36	0	70	378599	3999912	167923	38.96
ABUH394	SAMN06461819	GCA_002182605.1	Acinetobacter baumannii	Acinetobacter baumannii	97.86	3.80418	100	0.36	0	72	364361	3804181	148899	38.95
ABUH413	SAMN06461814	GCA_002182615.1	Acinetobacter baumannii	Acinetobacter baumannii	97.92	4.10401	100	0.36	0	78	364361	4104014	141451	39.06
ABUH407	SAMN06461815	GCA_002182625.1	Acinetobacter baumannii	Acinetobacter baumannii	97.91	4.03159	100	0.36	0	134	206622	4031588	107129	38.99
ABUH424	SAMN06461812	GCA_002182645.1	Acinetobacter baumannii	Acinetobacter baumannii	97.89	4.16451	100	0.36	0	80	364361	4164508	140350	39
ABUH431	SAMN06461809	GCA_002182695.1	Acinetobacter baumannii	Acinetobacter baumannii	97.88	4.04293	100	0.36	0	140	206954	4042929	105196	39
ABUH442	SAMN06461806	GCA_002182705.1	Acinetobacter baumannii	Acinetobacter baumannii	97.89	4.03775	100	0.36	0	127	206622	4037750	109881	39
ABUH446	SAMN06461805	GCA_002182725.1	Acinetobacter baumannii	Acinetobacter baumannii	97.87	4.04067	100	0.36	0	136	178702	4040667	96492	39.01
ABUH449	SAMN06461804	GCA_002182765.1	Acinetobacter baumannii	Acinetobacter baumannii	97.91	4.15503	100	0.36	0	86	354427	4155035	126596	38.98
ABUH457	SAMN06461802	GCA_002182785.1	Acinetobacter baumannii	Acinetobacter baumannii	97.9	4.00957	100	0.36	0	132	178702	4009569	98918	38.98
ABUH458	SAMN06461801	GCA_002182795.1	Acinetobacter baumannii	Acinetobacter baumannii	97.88	4.03378	100	0.36	0	126	178702	4033778	99148	39
ABUH473	SAMN06461799	GCA_002182805.1	Acinetobacter baumannii	Acinetobacter baumannii	97.89	4.01194	100	0.36	0	119	206629	4011935	105196	39
ABUH479	SAMN06461797	GCA_002182845.1	Acinetobacter baumannii	Acinetobacter baumannii	97.92	4.01877	100	0.36	0	120	206629	4018766	107252	39
ABUH496	SAMN06461855	GCA_002182865.1	Acinetobacter baumannii	Acinetobacter baumannii	97.88	4.15492	100	0.36	0	81	364527	4154922	128713	38.93
ABUH353	SAMN06461794	GCA_002182875.1	Acinetobacter baumannii	Acinetobacter baumannii	97.87	4.05208	100	0.36	0	72	364361	4052081	140350	38.94
ABUH356	SAMN06461888	GCA_002182895.1	Acinetobacter baumannii	Acinetobacter baumannii	97.9	3.9666	100	0.36	0	73	353748	3966597	160837	39.06
ABUH358	SAMN06461887	GCA_002182925.1	Acinetobacter baumannii	Acinetobacter baumannii	97.9	4.03298	100	0.36	0	138	209262	4032976	88660	38.96
ABUH367	SAMN06461884	GCA_002182955.1	Acinetobacter baumannii	Acinetobacter baumannii	97.87	3.80468	100	0.36	0	70	364361	3804676	157418	38.95
ABUH374	SAMN06461825	GCA_002182965.1	Acinetobacter baumannii	Acinetobacter baumannii	97.88	4.19195	100	0.36	0	76	354447	4191948	133508	38.99
ABUH631	SAMN06461875	GCA_002183005.1	Acinetobacter baumannii	Acinetobacter baumannii	97.7	3.78818	100	0	0	74	346416	3788182	137994	38.88
ABUH634	SAMN06461873	GCA_002183025.1	Acinetobacter baumannii	Acinetobacter baumannii	97.85	4.08682	100	0.36	0	93	364361	4086818	104115	38.94
ABUH644	SAMN06461870	GCA_002183035.1	Acinetobacter baumannii	Acinetobacter baumannii	97.92	4.00902	100	0.36	0	158	163684	4009017	60109	39.03
ABUH638	SAMN06461872	GCA_002183045.1	Acinetobacter baumannii	Acinetobacter baumannii	97.75	4.01243	100	0	0	146	228251	4012430	64150	38.87
ABUH649	SAMN06461869	GCA_002183085.1	Acinetobacter baumannii	Acinetobacter baumannii	97.79	3.88545	100	0.36	0	117	228894	3885455	99663	38.88
ABUH650	SAMN06461868	GCA_002183105.1	Acinetobacter baumannii	Acinetobacter baumannii	97.63	4.14416	100	0	0	144	218189	4144160	89106	38.94
ABUH670	SAMN06461864	GCA_002183115.1	Acinetobacter baumannii	Acinetobacter baumannii	97.88	3.73188	100	0.36	0	107	228895	3731876	91758	38.99
ABUH658	SAMN06461866	GCA_002183125.1	Acinetobacter baumannii	Acinetobacter baumannii	97.61	4.14258	100	0	0	146	216853	4142583	89106	38.94
ABUH673	SAMN06461863	GCA_002183165.1	Acinetobacter baumannii	Acinetobacter baumannii	97.85	3.85547	99.82	0.36	0	144	274068	3855467	62443	38.88
ABUH678	SAMN06461862	GCA_002183185.1	Acinetobacter baumannii	Acinetobacter baumannii	97.91	4.10513	100	0.36	0	90	237484	4105129	121673	39.02
ABUH688	SAMN06461860	GCA_002183195.1	Acinetobacter baumannii	Acinetobacter baumannii	97.96	4.05483	100	0.36	0	99	353404	4054830	162508	38.89
ABUH691	SAMN06461859	GCA_002183215.1	Acinetobacter baumannii	Acinetobacter baumannii	97.85	4.10826	100	0.36	0	103	354430	4108264	113502	38.9
ABUH692	SAMN06461858	GCA_002183245.1	Acinetobacter baumannii	Acinetobacter baumannii	97.86	4.10851	100	0.36	0	98	354442	4108508	132485	38.9
ABUH572	SAMN06461832	GCA_002183265.1	Acinetobacter baumannii	Acinetobacter baumannii	97.92	3.77328	99.64	0.36	0	110	290675	3773280	100348	38.99
ABUH575	SAMN06461831	GCA_002183275.1	Acinetobacter baumannii	Acinetobacter baumannii	97.91	4.03195	100	0.36	0	78	364359	4031945	140350	38.92
ABUH578	SAMN06461830	GCA_002183285.1	Acinetobacter baumannii	Acinetobacter baumannii	97.91	3.84462	100	0.36	0	109	290830	3844615	101074	38.89
ABUH580	SAMN06461829	GCA_002183325.1	Acinetobacter baumannii	Acinetobacter baumannii	97.92	4.07684	100	0.36	0	80	364359	4076841	129937	38.91
ABUH589	SAMN06461827	GCA_002183345.1	Acinetobacter baumannii	Acinetobacter baumannii	97.88	3.8832	100	0.36	0	93	250486	3883197	103908	39.01
ABUH596	SAMN06461792	GCA_002183355.1	Acinetobacter baumannii	Acinetobacter baumannii	97.9	4.02733	100	0.36	0	78	364526	4027331	133463	38.93
ABUH604	SAMN06461790	GCA_002183365.1	Acinetobacter baumannii	Acinetobacter baumannii	97.92	3.95041	100	0.36	0	77	354318	3950406	148512	39.02
ABUH608	SAMN06461882	GCA_002183405.1	Acinetobacter baumannii	Acinetobacter baumannii	97.96	3.96675	100	0.36	0	134	162621	3966750	83211	38.99
ABUH619	SAMN06461879	GCA_002183425.1	Acinetobacter baumannii	Acinetobacter baumannii	97.72	3.78285	100	0	0	71	328861	3782845	134584	38.89
ABUH610	SAMN06461881	GCA_002183435.1	Acinetobacter baumannii	Acinetobacter baumannii	97.87	3.89821	100	0.36	0	106	290830	3898214	99245	38.88
ABUH622	SAMN06461878	GCA_002183445.1	Acinetobacter baumannii	Acinetobacter baumannii	97.97	3.94806	100	0.36	0	118	186685	3948055	68371	39.02
ABUH499	SAMN06461854	GCA_002183485.1	Acinetobacter baumannii	Acinetobacter baumannii	97.89	4.08839	100	0.36	0	73	353860	4088393	133463	38.93
ABUH526	SAMN06461844	GCA_002183515.1	Acinetobacter baumannii	Acinetobacter baumannii	97.68	3.87182	100	0.36	0	62	316049	3871819	159800	38.91
ABUH529	SAMN06461843	GCA_002183545.1	Acinetobacter baumannii	Acinetobacter baumannii	97.81	4.08601	100	0.36	0	88	364360	4086014	99786	38.95
ABUH532	SAMN06461842	GCA_002183555.1	Acinetobacter baumannii	Acinetobacter baumannii	97.86	4.08684	100	0.36	0	88	364361	4086837	107044	38.94
ABUH542	SAMN06461839	GCA_002183585.1	Acinetobacter baumannii	Acinetobacter baumannii	97.84	3.97501	100	0.36	0	87	364361	3975008	140350	38.86
ABUH550	SAMN06461837	GCA_002183595.1	Acinetobacter baumannii	Acinetobacter baumannii	97.9	3.84061	100	0.36	0	110	290823	3840614	99663	38.88
ABUH553	SAMN06461836	GCA_002183625.1	Acinetobacter baumannii	Acinetobacter baumannii	97.92	4.02545	100	0.36	0	147	159107	4025454	75539	39.01
ABUH375	SAMN06461824	GCA_002183635.1	Acinetobacter baumannii	Acinetobacter baumannii	97.86	3.80319	100	0.36	0	72	364361	3803192	144763	38.95
ABUH388	SAMN06461820	GCA_002183665.1	Acinetobacter baumannii	Acinetobacter baumannii	97.92	4.17281	100	0.36	0	92	364527	4172807	113644	38.97
ABUH397	SAMN06461818	GCA_002183675.1	Acinetobacter baumannii	Acinetobacter baumannii	97.89	3.72595	100	0.18	0	36	445746	3725952	211138	38.91
ABUH421	SAMN06461813	GCA_002183705.1	Acinetobacter baumannii	Acinetobacter baumannii	97.91	4.04326	100	0.36	0	129	206622	4043262	105196	39
ABUH400	SAMN06461817	GCA_002183725.1	Acinetobacter baumannii	Acinetobacter baumannii	97.91	4.00354	100	0.36	0	122	178702	4003545	104814	38.98
ABUH425	SAMN06461811	GCA_002183735.1	Acinetobacter baumannii	Acinetobacter baumannii	97.86	4.12603	100	0.36	0	77	364361	4126025	133463	38.95
ABUH434	SAMN06461808	GCA_002183765.1	Acinetobacter baumannii	Acinetobacter baumannii	97.85	4.08692	100	0.36	0	74	364361	4086924	133508	38.93
ABUH437	SAMN06461807	GCA_002183785.1	Acinetobacter baumannii	Acinetobacter baumannii	97.9	4.04359	100	0.36	0	66	354032	4043592	140351	39.03
ABUH454	SAMN06461803	GCA_002183805.1	Acinetobacter baumannii	Acinetobacter baumannii	97.89	4.0206	100	0.36	0	122	206656	4020596	107130	39.01
ABUH464	SAMN06461800	GCA_002183815.1	Acinetobacter baumannii	Acinetobacter baumannii	97.89	4.10241	100	0.36	0	69	364361	4102408	140350	38.97
ABUH475	SAMN06461798	GCA_002183845.1	Acinetobacter baumannii	Acinetobacter baumannii	97.9	4.07504	100	0.36	0	70	353860	4075041	140351	38.99
ABUH485	SAMN06461856	GCA_002183855.1	Acinetobacter baumannii	Acinetobacter baumannii	97.9	4.01412	100	0.36	0	124	206629	4014123	109879	39
ABUH345	SAMN06461796	GCA_002183875.1	Acinetobacter baumannii	Acinetobacter baumannii	97.91	4.16384	100	0.36	0	87	364361	4163840	155995	38.99
ABUH347	SAMN06461795	GCA_002183905.1	Acinetobacter baumannii	Acinetobacter baumannii	97.88	4.19172	100	0.36	0	75	364359	4191725	155996	38.99
ABUH360	SAMN06461886	GCA_002183925.1	Acinetobacter baumannii	Acinetobacter baumannii	97.51	3.82069	100	0.09	0	45	682822	3820688	197428	38.95
ABUH371	SAMN06461826	GCA_002183945.1	Acinetobacter baumannii	Acinetobacter baumannii	97.87	4.05459	100	0.36	0	71	364361	4054588	164211	38.95
ABUH628	SAMN06461876	GCA_002183955.1	Acinetobacter baumannii	Acinetobacter baumannii	97.85	4.02006	100	0.36	0	114	290830	4020062	99377	38.96
ABUH632	SAMN06461874	GCA_002183975.1	Acinetobacter baumannii	Acinetobacter baumannii	97.86	3.80588	100	0.36	0	64	364361	3805878	133464	38.94
ABUH641	SAMN06461871	GCA_002184005.1	Acinetobacter baumannii	Acinetobacter baumannii	97.94	4.00621	100	0.36	0	160	163684	4006207	59104	39.03
ABUH653	SAMN06461867	GCA_002184025.1	Acinetobacter baumannii	Acinetobacter baumannii	97.87	3.95	100	0.36	0	150	144719	3950005	64053	39.04
ABUH680	SAMN06461861	GCA_002184035.1	Acinetobacter baumannii	Acinetobacter baumannii	97.77	3.85044	100	0.36	0	100	290731	3850441	94048	38.88
ABUH586	SAMN06461828	GCA_002184055.1	Acinetobacter baumannii	Acinetobacter baumannii	97.88	4.02841	100	0.36	0	80	364361	4028414	128301	38.92
ABUH592	SAMN06461793	GCA_002184085.1	Acinetobacter baumannii	Acinetobacter baumannii	97.88	4.14265	100	0.36	0	99	364361	4142650	133463	39.03
ABUH625	SAMN06461877	GCA_002184105.1	Acinetobacter baumannii	Acinetobacter baumannii	97.87	4.05783	100	0.36	0	91	364361	4057829	133509	38.98
ARLG-1818	SAMN06827909	GCA_002184265.1	Acinetobacter baumannii	Acinetobacter baumannii	97.87	4.16194	100	0.36	0	94	364361	4161944	140350	38.99
ARLG-1915	SAMN06827874	GCA_002184285.1	Acinetobacter baumannii	Acinetobacter baumannii	97.95	4.04777	100	0.71	0	187	287043	4047768	82595	38.9
ARLG-1788	SAMN06827877	GCA_002184325.1	Acinetobacter baumannii	Acinetobacter baumannii	97.63	4.06336	100	0.36	0	64	372496	4063360	245102	38.82
ARLG-1777	SAMN06827876	GCA_002184335.1	Acinetobacter baumannii	Acinetobacter baumannii	97.76	3.86418	100	0.36	0	56	372861	3864181	160344	38.89
ARLG-1894	SAMN06827872	GCA_002184385.1	Acinetobacter baumannii	Acinetobacter baumannii	97.97	3.96868	100	0.36	0	142	162621	3968684	85223	39.01
ARLG-1854	SAMN06827875	GCA_002184565.1	Acinetobacter baumannii	Acinetobacter baumannii	97.88	4.00516	100	0.36	0	116	206692	4005159	98918	39
ARLG-1912	SAMN06827910	GCA_002184605.1	Acinetobacter baumannii	Acinetobacter baumannii	97.91	4.01943	100	0.36	0	125	195942	4019433	71761	38.92
AB360	SAMN07109418	GCA_002197745.1	Acinetobacter baumannii	Acinetobacter baumannii	97.74	4.18344	100	0.53	0	61	539189	4168146	160168	39.04
AB309	SAMN04924783	GCA_002212165.1	Acinetobacter baumannii	Acinetobacter baumannii	97.78	4.20842	100	0.36	0	240	259662	4206908	66999	38.91
AB466	SAMN04924793	GCA_002212285.1	Acinetobacter baumannii	Acinetobacter baumannii	97.84	4.02536	100	0.36	0	148	185354	4025355	64594	38.82
SIUA6	SAMN07203011	GCA_002239725.1	Acinetobacter baumannii	Acinetobacter baumannii	97.67	4.01999	100	0.53	0	47	659769	4019986	179614	38.93
SIPA5	SAMN07203009	GCA_002239735.1	Acinetobacter baumannii	Acinetobacter baumannii	97.91	3.97063	100	0.36	0	80	255835	3970629	131026	38.82
SIUA14	SAMN07203010	GCA_002239865.1	Acinetobacter baumannii	Acinetobacter baumannii	97.89	3.93994	100	0.36	0	67	268560	3939944	131059	38.83
SIPA14	SAMN07203008	GCA_002239885.1	Acinetobacter baumannii	Acinetobacter baumannii	97.9	3.87935	100	0.36	0	92	268647	3879348	121971	38.93
13	SAMN07257378	GCA_002245595.1	Acinetobacter baumannii	Acinetobacter baumannii	97.44	3.93866	100	0.36	0	97	312464	3936144	100313	38.91
ABCRPSTH03	SAMN07450689	GCA_002249135.1	Acinetobacter baumannii	Acinetobacter baumannii	97.93	3.98314	100	0.36	0	78	286698	3983140	131026	38.83
ABCRPSTH04	SAMN07450688	GCA_002249185.1	Acinetobacter baumannii	Acinetobacter baumannii	97.87	3.95631	100	0.36	0	89	288253	3956311	131066	38.93
ABCRPSTH07	SAMN07450685	GCA_002249225.1	Acinetobacter baumannii	Acinetobacter baumannii	97.87	3.88413	100	0.36	0	79	256714	3884131	121968	38.86
ABCRPSTH05	SAMN07450687	GCA_002249245.1	Acinetobacter baumannii	Acinetobacter baumannii	97.88	3.95666	100	0.36	0	93	288253	3956664	130792	38.93
ABCRPSTH09	SAMN07450683	GCA_002249255.1	Acinetobacter baumannii	Acinetobacter baumannii	97.91	3.95033	100	0.36	0	89	268527	3950331	121971	38.83
ABCRPSTH06	SAMN07450686	GCA_002249265.1	Acinetobacter baumannii	Acinetobacter baumannii	97.89	3.88582	100	0.36	0	72	257041	3885822	121968	38.86
ABCRPSTH10	SAMN07450598	GCA_002249305.1	Acinetobacter baumannii	Acinetobacter baumannii	97.9	3.89362	100	0.36	0	99	222352	3893616	110141	38.91
ABCRPSTH12	SAMN07450596	GCA_002249325.1	Acinetobacter baumannii	Acinetobacter baumannii	97.89	3.87727	100	0.36	0	92	222352	3877268	110141	38.92
ABCRPUTH04	SAMN07450595	GCA_002249335.1	Acinetobacter baumannii	Acinetobacter baumannii	97.88	3.94112	100	0.36	0	79	266624	3941122	124367	38.83
ABCRPUTH05	SAMN07450594	GCA_002249365.1	Acinetobacter baumannii	Acinetobacter baumannii	97.76	3.94373	100	0.41	0	98	231493	3943734	81952	38.87
ABCRPUTH07	SAMN07450722	GCA_002249385.1	Acinetobacter baumannii	Acinetobacter baumannii	97.91	3.90906	100	0.36	0	97	241725	3909056	110141	38.91
ABCRPUTH09	SAMN07450720	GCA_002249405.1	Acinetobacter baumannii	Acinetobacter baumannii	97.95	3.97175	100	0.36	0	76	255835	3971754	110141	38.84
ABCRPUTH08	SAMN07450721	GCA_002249425.1	Acinetobacter baumannii	Acinetobacter baumannii	97.87	3.94287	100	0.36	0	72	268527	3942869	124355	38.84
ABCRPUTH10	SAMN07450719	GCA_002249435.1	Acinetobacter baumannii	Acinetobacter baumannii	97.8	3.93897	100	0.36	0	117	250021	3938970	76158	38.94
ABCRPUTH12	SAMN07450717	GCA_002249465.1	Acinetobacter baumannii	Acinetobacter baumannii	97.89	3.9403	100	0.36	0	73	266798	3940296	120444	38.83
ABCRPUTH13	SAMN07450716	GCA_002249475.1	Acinetobacter baumannii	Acinetobacter baumannii	97.77	3.85365	100	0	0	106	328233	3853647	110112	38.82
ABCRPUTH14	SAMN07450715	GCA_002249505.1	Acinetobacter baumannii	Acinetobacter baumannii	97.85	3.94114	100	0.36	0	78	268440	3941139	121794	38.83
ABCRPUTH15	SAMN07450714	GCA_002249525.1	Acinetobacter baumannii	Acinetobacter baumannii	97.89	4.02266	100	0.36	0	88	288253	4022655	140356	38.83
ABCRPSTH08	SAMN07450684	GCA_002249545.1	Acinetobacter baumannii	Acinetobacter baumannii	97.93	3.89804	100	0.36	0	91	266798	3898042	121924	38.89
ABCRPSTH11	SAMN07450597	GCA_002249585.1	Acinetobacter baumannii	Acinetobacter baumannii	97.91	3.89403	100	0.36	0	94	222352	3894028	110141	38.92
ABCRPUTH11	SAMN07450718	GCA_002249605.1	Acinetobacter baumannii	Acinetobacter baumannii	97.87	3.9545	100	0.36	0	105	286276	3954497	88932	38.91
ABCRPUTH06	SAMN07450593	GCA_002249655.1	Acinetobacter baumannii	Acinetobacter baumannii	97.89	3.93892	100	0.36	0	77	268353	3938920	124040	38.83
DR1	SAMN07411957	GCA_002265555.1	Acinetobacter baumannii	Acinetobacter baumannii	97.44	3.94298	100	0.36	0	31	441358	3940736	272246	38.82
DR2	SAMN07411958	GCA_002265675.1	Acinetobacter baumannii	Acinetobacter baumannii	97.88	3.89056	100	0.36	0	76	310636	3885559	157362	39.02
AB165	SAMN07251726	GCA_002277185.1	Acinetobacter baumannii	Acinetobacter baumannii	97.86	4.00303	99.56	0.36	0	175	148561	3987463	57552	39.01
AB162	SAMN07251725	GCA_002277215.1	Acinetobacter baumannii	Acinetobacter baumannii	97.86	4.02793	99.64	0.36	0	149	224219	4017905	63060	38.99
AB118	SAMN07251720	GCA_002277315.1	Acinetobacter baumannii	Acinetobacter baumannii	97.79	4.0896	99.64	0.36	0	120	355447	4057853	106415	38.91
AB100	SAMN07251716	GCA_002277355.1	Acinetobacter baumannii	Acinetobacter baumannii	97.9	4.0725	99.64	1.17	0	123	224204	4029877	86397	39
AB99	SAMN07251715	GCA_002277365.1	Acinetobacter baumannii	Acinetobacter baumannii	97.87	4.01092	99.64	0.36	0	153	224080	3995421	58891	38.99
AB96	SAMN07251714	GCA_002277405.1	Acinetobacter baumannii	Acinetobacter baumannii	97.82	4.01281	99.64	0.36	0	146	245716	3994211	67998	38.98
AB89	SAMN07251712	GCA_002277435.1	Acinetobacter baumannii	Acinetobacter baumannii	97.87	3.99763	99.64	0.36	0	131	245614	3990004	63090	38.99
AB56	SAMN07251704	GCA_002277485.1	Acinetobacter baumannii	Acinetobacter baumannii	97.77	4.04568	99.64	0.36	0	95	355581	4038639	110082	38.91
AB54	SAMN07251703	GCA_002277505.1	Acinetobacter baumannii	Acinetobacter baumannii	97.82	4.051	99.64	0.36	0	141	224261	4024495	70417	39.01
AB174	SAMN07251730	GCA_002277535.1	Acinetobacter baumannii	Acinetobacter baumannii	97.84	4.07185	99.64	0.37	0	79	364326	4060172	113610	38.86
AB166	SAMN07251727	GCA_002277575.1	Acinetobacter baumannii	Acinetobacter baumannii	97.86	4.11074	99.64	0.36	0	108	298382	4078545	131098	38.86
AB101	SAMN07251717	GCA_002277605.1	Acinetobacter baumannii	Acinetobacter baumannii	97.83	4.06105	99.64	0.36	0	105	355152	4046017	102915	38.91
AB74	SAMN07251707	GCA_002277655.1	Acinetobacter baumannii	Acinetobacter baumannii	97.92	4.00908	99.64	0.36	0	152	224185	3996313	58578	39.01
AB73	SAMN07251706	GCA_002277675.1	Acinetobacter baumannii	Acinetobacter baumannii	97.83	4.03023	99.29	0.36	0	101	314779	4019644	90583	38.97
AB72	SAMN07251705	GCA_002277705.1	Acinetobacter baumannii	Acinetobacter baumannii	97.86	4.05558	99.56	0.36	0	129	253949	4047726	70306	38.91
AB52	SAMN07251702	GCA_002277715.1	Acinetobacter baumannii	Acinetobacter baumannii	97.88	3.99467	99.64	0.36	0	116	314838	3989360	76568	38.98
IHIT32296	SAMN07673494	GCA_002367895.1	Acinetobacter baumannii	Acinetobacter baumannii	97.64	3.82428	100	1.32	0	89	624173	3823779	358348	38.93
151	SAMN07692765	GCA_002411775.1	Acinetobacter baumannii	Acinetobacter baumannii	97.66	4.03191	100	0.36	0	74	234646	4023493	126198	38.93
AC003	SAMN04272863	GCA_002416325.1	Acinetobacter baumannii	Acinetobacter baumannii	97.68	3.96515	100	0.36	0	50	353313	3965148	208588	38.94
AC001	SAMN04272864	GCA_002416345.1	Acinetobacter baumannii	Acinetobacter baumannii	97.68	4.07587	100	0.36	0	70	273826	4075869	132413	38.86
AC003-2-R1	SAMN04272866	GCA_002416365.1	Acinetobacter baumannii	Acinetobacter baumannii	97.69	3.95766	100	0.36	0	44	493748	3957659	248492	38.94
AC001-8-R1-S1	SAMN04272868	GCA_002416375.1	Acinetobacter baumannii	Acinetobacter baumannii	97.68	4.08767	99.96	0.36	0	116	288436	4087670	111337	38.86
AC002-1-R4-S1	SAMN04272869	GCA_002416395.1	Acinetobacter baumannii	Acinetobacter baumannii	97.8	4.01543	100	0.36	0	82	514972	4015430	162436	39.16
AC002-1-R4	SAMN04272870	GCA_002416425.1	Acinetobacter baumannii	Acinetobacter baumannii	97.81	3.96267	100	0.36	0	142	171188	3962667	65027	39.27
AC002	SAMN04272865	GCA_002416435.1	Acinetobacter baumannii	Acinetobacter baumannii	97.82	4.0265	100	0.36	0	76	514986	4026136	157582	39.17
AC001-8-R1	SAMN04272867	GCA_002416475.1	Acinetobacter baumannii	Acinetobacter baumannii	97.71	4.07808	99.64	0.36	0	75	463219	4078084	132167	38.86
A1296	SAMN06099024	GCA_002504145.1	Acinetobacter baumannii	Acinetobacter baumannii	97.51	3.8107	100	0.07	0	3	3686342	3810701	3686342	39.15
151/1C	SAMN07236630	GCA_002573725.1	Acinetobacter baumannii	Acinetobacter baumannii	97.75	4.04702	100	0.18	0	41	659818	4037956	251757	38.81
29R1	SAMN07236631	GCA_002573735.1	Acinetobacter baumannii	Acinetobacter baumannii	97.73	3.88007	100	0.18	0	44	471136	3870414	253827	38.82
GB1-2	SAMN07236641	GCA_002573795.1	Acinetobacter baumannii	Acinetobacter baumannii	97.55	3.96251	99.98	1.54	0	94	251007	3956343	113195	38.73
BAuABod-3	SAMN07236635	GCA_002573805.1	Acinetobacter baumannii	Acinetobacter baumannii	97.61	4.53339	100	0.77	0	235	256750	4495056	50600	38.83
O1D3-2	SAMN07236643	GCA_002573825.1	Acinetobacter baumannii	Acinetobacter baumannii	97.77	3.8557	100	0.03	0	78	379382	3843106	139952	38.92
PLG9P835	SAMN07236648	GCA_002573875.1	Acinetobacter baumannii	Acinetobacter baumannii	97.81	3.84561	100	0.13	0	49	526841	3837023	195787	39.08
86II/2C	SAMN07236629	GCA_002573895.1	Acinetobacter baumannii	Acinetobacter baumannii	97.86	3.91088	100	0.27	0	79	294347	3898944	111832	38.98
GaenseEi-1	SAMN07236632	GCA_002573905.1	Acinetobacter baumannii	Acinetobacter baumannii	97.77	3.92942	100	0.36	0	62	508981	3926379	114125	38.91
Gaensemehl-2	SAMN07236633	GCA_002573915.1	Acinetobacter baumannii	Acinetobacter baumannii	97.54	3.7761	100	0.36	0	58	362546	3755272	130315	38.94
A388	SAMN07736509	GCA_002741415.1	Acinetobacter baumannii	Acinetobacter baumannii	97.6	4.03205	100	0.36	0	2	3999012	4032048	3999012	39.25
AbPK1	SAMN07945345	GCA_002753915.1	Acinetobacter baumannii	Acinetobacter baumannii	97.84	4.14734	100	0.36	0	3	4052889	4147337	4052889	38.99
AYP-A2	SAMN07445112	GCA_002761575.1	Acinetobacter baumannii	Acinetobacter baumannii	97.73	4.1027	100	0.37	0	2	3991735	4102702	3991735	39.28
Ab4977	SAMN07943355	GCA_002762095.1	Acinetobacter baumannii	Acinetobacter baumannii	97.8	3.96691	100	0.36	0	1	3966912	3966912	3966912	39.09
Ab4568	SAMN07943353	GCA_002762115.1	Acinetobacter baumannii	Acinetobacter baumannii	97.76	4.00045	99.82	0.36	0	1	4000452	4000452	4000452	39.08
Ab4653	SAMN07943354	GCA_002762155.1	Acinetobacter baumannii	Acinetobacter baumannii	97.81	3.91393	100	0.36	0	1	3913931	3913931	3913931	39.18
VB3373	SAMN07977424	GCA_002762495.1	Acinetobacter baumannii	Acinetobacter baumannii	97.78	4.08419	100	0.36	0	102	364457	4076179	151681	38.93
VB2265	SAMN07977423	GCA_002762505.1	Acinetobacter baumannii	Acinetobacter baumannii	97.75	4.08385	99.64	0.36	0	101	364305	4076769	172061	38.93
VB17782	SAMN07977425	GCA_002762535.1	Acinetobacter baumannii	Acinetobacter baumannii	97.79	4.07317	99.93	0.36	0	93	364568	4066664	131612	38.93
VB23193	SAMN07977426	GCA_002762545.2	Acinetobacter baumannii	Acinetobacter baumannii	97.76	4.23475	99.7	0.36	0	4	4193563	4234752	4193563	39.08
AB307-0294	SAMN07961492	GCA_002803025.2	Acinetobacter baumannii	Acinetobacter baumannii	97.64	3.75949	100	0.36	0	1	3759495	3759495	3759495	39.04
ZQ1	SAMN08043814	GCA_002803655.2	Acinetobacter baumannii	Acinetobacter baumannii	97.8	3.9941	100	0.36	0	44	498370	3992547	205546	38.91
ATCC 19606	SAMN05792419	GCA_002811175.1	Acinetobacter baumannii	Acinetobacter baumannii	99.94	3.98053	99.56	0	0	13	1590610	3980527	693880	39.11
SMGC-AB2	SAMN07178309	GCA_002837005.1	Acinetobacter baumannii	Acinetobacter baumannii	97.84	3.8721	100	0.36	0	41	398939	3872105	167158	38.96
SMGC-AB1	SAMN07178308	GCA_002837035.1	Acinetobacter baumannii	Acinetobacter baumannii	97.84	3.8721	100	0.36	0	41	398939	3872105	167158	38.96
ZQ9	SAMN08093368	GCA_002837885.3	Acinetobacter baumannii	Acinetobacter baumannii	97.52	4.12373	99.64	0.42	0	94	213875	4121241	92823	38.77
ZQ8	SAMN08093367	GCA_002837895.2	Acinetobacter baumannii	Acinetobacter baumannii	97.59	4.12384	99.96	0.42	0	65	452884	4122601	143515	38.9
ZQ10	SAMN08093369	GCA_002837905.2	Acinetobacter baumannii	Acinetobacter baumannii	97.52	4.06629	99.64	0.42	0	115	257253	4065263	93073	38.86
ZQ4	SAMN08093363	GCA_002837945.2	Acinetobacter baumannii	Acinetobacter baumannii	97.55	3.9279	99.75	0.49	0	116	204770	3925789	71940	39.01
ZQ5	SAMN08093364	GCA_002837955.1	Acinetobacter baumannii	Acinetobacter baumannii	97.54	4.00206	100	0.71	0	80	369681	4000138	134306	39.1
ZQ7	SAMN08093366	GCA_002837985.2	Acinetobacter baumannii	Acinetobacter baumannii	97.77	3.98748	100	0.36	0	49	535595	3985869	198198	38.92
ZQ6	SAMN08093365	GCA_002838005.2	Acinetobacter baumannii	Acinetobacter baumannii	97.49	4.10559	100	0.71	0	62	351334	4098012	161855	39.11
SMC_Paed_Ab_BL01	SAMN08054861	GCA_002843665.1	Acinetobacter baumannii	Acinetobacter baumannii	97.75	4.05809	100	0.36	0	2	3983848	4058089	3983848	39.02
GU71	SAMN07785154	GCA_002863545.1	Acinetobacter baumannii	Acinetobacter baumannii	97.79	3.96898	99.75	0.36	0	56	292683	3968977	162485	38.83
ABNIH28	SAMN06040401	GCA_002902885.1	Acinetobacter baumannii	Acinetobacter baumannii	97.64	4.07884	100	0.83	0	5	3787376	4078838	3787376	39.04
Ab804	SAMN08452006	GCA_002922935.1	Acinetobacter baumannii	Acinetobacter baumannii	97.41	4.05538	100	0	0	69	393289	4050372	141692	38.92
MCR9238	SAMN07303773	GCA_002927775.1	Acinetobacter baumannii	Acinetobacter baumannii	97.47	4.03348	100	0.18	0	55	550299	4027758	228196	38.87
MCR10172	SAMN07303775	GCA_002927805.1	Acinetobacter baumannii	Acinetobacter baumannii	97.49	3.88482	100	0.18	0	58	613648	3881094	178579	38.92
HEU3	SAMN07303765	GCA_002927855.1	Acinetobacter baumannii	Acinetobacter baumannii	97.34	4.044	99.93	0.36	0	68	508507	4037434	222850	38.96
IHSS3526	SAMN07303764	GCA_002927895.1	Acinetobacter baumannii	Acinetobacter baumannii	97.64	3.78279	100	0.36	0	44	393306	3780777	237336	39.35
MCR10179	SAMN07303776	GCA_002927965.1	Acinetobacter baumannii	Acinetobacter baumannii	97.42	4.09013	100	0.36	0	78	301612	4084576	134870	38.93
MCR10126	SAMN07303774	GCA_002927995.1	Acinetobacter baumannii	Acinetobacter baumannii	97.58	3.8478	99.82	0	0	53	430463	3845323	156319	38.88
MCR8676	SAMN07303771	GCA_002928015.1	Acinetobacter baumannii	Acinetobacter baumannii	97.71	3.64884	99.64	0.42	0	103	177125	3639710	79639	38.84
MCR6739	SAMN07303767	GCA_002928035.1	Acinetobacter baumannii	Acinetobacter baumannii	97.76	3.53972	98.04	0.12	0	118	245677	3528082	58329	39.42
MCR54	SAMN07303766	GCA_002928045.1	Acinetobacter baumannii	Acinetobacter baumannii	97.91	3.61049	90.98	0	0	88	262093	3602691	103559	39.1
HEU2	SAMN07303761	GCA_002928075.1	Acinetobacter baumannii	Acinetobacter baumannii	97.93	4.09639	100	0	0	90	384788	4088766	169415	39
HC9436	SAMN07303769	GCA_002928145.1	Acinetobacter baumannii	Acinetobacter baumannii	97.78	3.72521	100	0.44	0	26	702082	3720264	298019	38.92
MCR8683	SAMN07303763	GCA_002928155.1	Acinetobacter baumannii	Acinetobacter baumannii	97.72	3.88237	99.93	0.18	0	116	187085	3872728	75857	38.98
MCR56	SAMN07303762	GCA_002928195.1	Acinetobacter baumannii	Acinetobacter baumannii	97.73	3.83109	99.93	0.42	0	126	223941	3813299	70142	38.82
AR_0056	SAMN04014897	GCA_002947415.1	Acinetobacter baumannii	Acinetobacter baumannii	97.77	4.18839	100	0.36	0	4	3993843	4188385	3993843	39.11
S19	SAMN07977798	GCA_002950425.1	Acinetobacter baumannii	Acinetobacter baumannii	97.88	3.98394	100	0.36	0	165	224380	3983944	52315	39.05
WCHAB005133	SAMN08364585	GCA_002950495.2	Acinetobacter baumannii	Acinetobacter baumannii	97.88	3.94168	100	0.36	0	3	3893621	3941678	3893621	39.2
R16	SAMN07977793	GCA_002950595.1	Acinetobacter baumannii	Acinetobacter baumannii	97.79	3.84139	100	0.36	0	171	142042	3841391	50348	38.93
S16	SAMN07977792	GCA_002950625.1	Acinetobacter baumannii	Acinetobacter baumannii	97.84	3.8582	100	0.36	0	109	245646	3858200	77536	38.88
S12	SAMN07977784	GCA_002950725.1	Acinetobacter baumannii	Acinetobacter baumannii	97.87	3.82358	99.88	0.36	0	145	147039	3823580	63711	38.92
R11	SAMN07977783	GCA_002950755.1	Acinetobacter baumannii	Acinetobacter baumannii	97.89	4.07691	100	0.36	0	156	146628	4076909	54855	38.97
S11	SAMN07977782	GCA_002950795.1	Acinetobacter baumannii	Acinetobacter baumannii	97.87	4.08209	100	0.36	0	154	146681	4082088	54126	38.97
R2	SAMN07977765	GCA_002950995.1	Acinetobacter baumannii	Acinetobacter baumannii	97.89	4.16085	100	0.36	0	99	239524	4160854	100433	38.98
R1	SAMN07977763	GCA_002951055.1	Acinetobacter baumannii	Acinetobacter baumannii	97.92	4.17138	99.91	0.36	0	129	198067	4171385	68141	38.99
R15	SAMN07977791	GCA_002951155.1	Acinetobacter baumannii	Acinetobacter baumannii	97.78	3.85421	100	0.36	0	134	208603	3854211	69574	38.9
S15	SAMN07977790	GCA_002951175.1	Acinetobacter baumannii	Acinetobacter baumannii	97.75	3.8413	100	0.36	0	146	169893	3841298	61985	38.91
R4	SAMN07977769	GCA_002951415.1	Acinetobacter baumannii	Acinetobacter baumannii	97.79	3.84653	100	0.36	0	81	278071	3846533	105319	38.87
S4	SAMN07977768	GCA_002951435.1	Acinetobacter baumannii	Acinetobacter baumannii	97.78	3.84419	100	0.36	0	92	309321	3844189	104049	38.87
KUFAR65	SAMN06690289	GCA_002992205.1	Acinetobacter baumannii	Acinetobacter baumannii	97.9	3.90117	100	0.36	0	76	427635	3901175	121778	38.96
KUFAR62	SAMN06690286	GCA_002992225.1	Acinetobacter baumannii	Acinetobacter baumannii	97.86	3.93849	100	0.36	0	107	171813	3938494	109738	38.87
KUFAR64	SAMN06690288	GCA_002992235.1	Acinetobacter baumannii	Acinetobacter baumannii	97.93	3.86611	99.64	0.36	0	96	280474	3866106	100116	38.92
KUFAR57	SAMN06690283	GCA_002992255.1	Acinetobacter baumannii	Acinetobacter baumannii	97.89	3.95412	100	0.36	0	108	200159	3954119	69124	38.85
KUFAR50	SAMN06690279	GCA_002992285.1	Acinetobacter baumannii	Acinetobacter baumannii	97.86	3.96246	100	0.36	0	105	208538	3962465	97294	39.1
KUFAR53	SAMN06690281	GCA_002992305.1	Acinetobacter baumannii	Acinetobacter baumannii	97.95	3.89033	99.97	0	0	92	221413	3890327	83660	38.96
KUFAR44	SAMN06690278	GCA_002992325.1	Acinetobacter baumannii	Acinetobacter baumannii	97.89	3.9406	100	0.36	0	69	272965	3940599	153110	38.96
KUFAR42	SAMN06690277	GCA_002992345.1	Acinetobacter baumannii	Acinetobacter baumannii	97.89	3.91609	100	0.36	0	89	272059	3916090	138282	38.92
KUFAR41	SAMN06690276	GCA_002992365.1	Acinetobacter baumannii	Acinetobacter baumannii	97.83	3.9394	99.93	0.36	0	93	280624	3939402	95927	38.96
KUFAR40	SAMN06690275	GCA_002992385.1	Acinetobacter baumannii	Acinetobacter baumannii	97.9	3.9149	99.81	0.36	0	64	351745	3914902	141709	38.93
KUFAR39	SAMN06690274	GCA_002992405.1	Acinetobacter baumannii	Acinetobacter baumannii	97.87	3.9595	100	0.36	0	104	355982	3959501	99174	38.86
KUSSH36	SAMN06690272	GCA_002992425.1	Acinetobacter baumannii	Acinetobacter baumannii	97.88	3.88294	100	0.36	0	60	335965	3882939	184821	38.93
KUSSH37	SAMN06690273	GCA_002992445.1	Acinetobacter baumannii	Acinetobacter baumannii	97.9	3.86739	100	0.36	0	100	255860	3867389	94166	38.94
KUSSH26	SAMN06690267	GCA_002992485.1	Acinetobacter baumannii	Acinetobacter baumannii	97.97	3.8746	100	0.36	0	94	264035	3874605	109748	38.95
KUSSH18	SAMN06690264	GCA_002992505.1	Acinetobacter baumannii	Acinetobacter baumannii	97.89	3.85912	100	0.36	0	91	394416	3859116	129554	38.95
KUSSH16	SAMN06690263	GCA_002992525.1	Acinetobacter baumannii	Acinetobacter baumannii	97.93	3.85844	100	0.36	0	101	211670	3858440	98888	38.95
KUSSH15	SAMN06690262	GCA_002992545.1	Acinetobacter baumannii	Acinetobacter baumannii	97.91	3.8752	100	0.36	0	101	281343	3875198	162338	38.95
KUSSH14	SAMN06690261	GCA_002992565.1	Acinetobacter baumannii	Acinetobacter baumannii	97.46	4.10417	100	0.36	0	114	224000	4104174	89122	39
KUSSH10	SAMN06687414	GCA_002992585.1	Acinetobacter baumannii	Acinetobacter baumannii	97.96	3.87277	100	0.36	0	87	409753	3872767	110125	38.94
KUSSH13	SAMN06687687	GCA_002992605.1	Acinetobacter baumannii	Acinetobacter baumannii	97.88	3.88702	100	0.36	0	80	515384	3887021	175365	38.99
KUSSH08	SAMN06687317	GCA_002992645.1	Acinetobacter baumannii	Acinetobacter baumannii	97.42	4.10407	100	0.36	0	112	234939	4104068	91052	38.98
KUSSH02	SAMN06687315	GCA_002992665.1	Acinetobacter baumannii	Acinetobacter baumannii	97.82	3.85292	100	0.44	0	120	194316	3852918	99044	38.94
KUSSH01	SAMN06660692	GCA_002992685.1	Acinetobacter baumannii	Acinetobacter baumannii	97.81	3.83685	100	0.36	0	85	628198	3836849	138957	38.96
KUFAR67	SAMN06690290	GCA_002992705.1	Acinetobacter baumannii	Acinetobacter baumannii	97.83	3.9716	99.91	0.36	0	105	246404	3971603	115651	38.85
KUFAR61	SAMN06690285	GCA_002992715.1	Acinetobacter baumannii	Acinetobacter baumannii	97.91	3.94179	100	0.36	0	96	230570	3941789	97196	39.09
KUFAR63	SAMN06690287	GCA_002992745.1	Acinetobacter baumannii	Acinetobacter baumannii	97.88	3.8924	100	0.36	0	82	224369	3892401	131058	38.95
KUFAR60	SAMN06690284	GCA_002992765.1	Acinetobacter baumannii	Acinetobacter baumannii	97.9	4.02802	100	0.36	0	90	247695	4028024	101679	38.99
KUFAR51	SAMN06690280	GCA_002992775.1	Acinetobacter baumannii	Acinetobacter baumannii	97.95	3.89857	100	0.36	0	106	205763	3898568	87114	38.93
KUFAR56	SAMN06690282	GCA_002992805.1	Acinetobacter baumannii	Acinetobacter baumannii	97.9	3.873	100	0.36	0	87	222259	3873001	110890	38.93
KUSSH27	SAMN06690268	GCA_002992825.1	Acinetobacter baumannii	Acinetobacter baumannii	97.93	3.86706	100	0.36	0	109	356013	3867057	110154	38.93
KUSSH35	SAMN06690271	GCA_002992845.1	Acinetobacter baumannii	Acinetobacter baumannii	97.89	3.88126	100	0.36	0	60	292729	3881261	167975	38.94
KUSSH32	SAMN06690269	GCA_002992865.1	Acinetobacter baumannii	Acinetobacter baumannii	97.83	3.872	100	0.36	0	100	292757	3871995	110642	38.94
KUSSH25	SAMN06690266	GCA_002992875.1	Acinetobacter baumannii	Acinetobacter baumannii	97.9	3.87067	99.96	0.36	0	88	355971	3870670	162586	38.93
KUSSH20	SAMN06690265	GCA_002992905.1	Acinetobacter baumannii	Acinetobacter baumannii	97.89	3.8093	100	0.36	0	111	290932	3809299	85492	38.98
AR_0083	SAMN04014924	GCA_002996805.1	Acinetobacter baumannii	Acinetobacter baumannii	97.54	4.15817	100	0.53	0	2	4149444	4158175	4149444	39.33
WCHAB005078	SAMN08364584	GCA_002999195.2	Acinetobacter baumannii	Acinetobacter baumannii	97.55	4.14005	100	0.36	0	4	3990012	4140048	3990012	39.19
AR_0088	SAMN04014929	GCA_003006035.1	Acinetobacter baumannii	Acinetobacter baumannii	97.49	4.2283	100	0.36	0	3	4040515	4228300	4040515	39.03
AB38	SAMN08619603	GCA_003006835.1	Acinetobacter baumannii	Acinetobacter baumannii	97.89	3.84368	100	0.39	0	70	398880	3843681	155225	38.98
AB36	SAMN08619601	GCA_003006845.1	Acinetobacter baumannii	Acinetobacter baumannii	97.85	3.90975	100	0.36	0	86	398818	3909753	147251	39.03
AB40	SAMN08619605	GCA_003006875.1	Acinetobacter baumannii	Acinetobacter baumannii	97.91	3.85257	100	0.36	0	69	350384	3852570	130940	38.97
AB35	SAMN08619600	GCA_003006885.1	Acinetobacter baumannii	Acinetobacter baumannii	97.85	3.91024	100	0.36	0	77	350252	3910238	157828	39
AB31	SAMN08619596	GCA_003006945.1	Acinetobacter baumannii	Acinetobacter baumannii	99.8	3.77095	100	0	0	37	1010673	3770947	456244	38.97
AB28	SAMN08619593	GCA_003006975.1	Acinetobacter baumannii	Acinetobacter baumannii	97.92	3.84554	100	0.36	0	69	350258	3845540	166944	38.99
AB26	SAMN08619591	GCA_003006995.1	Acinetobacter baumannii	Acinetobacter baumannii	97.9	3.89619	100	0.36	0	59	328073	3896189	157516	38.95
AB24	SAMN08619589	GCA_003007015.1	Acinetobacter baumannii	Acinetobacter baumannii	97.83	3.92185	100	0.36	0	94	398823	3921853	130940	39.02
AB25	SAMN08619590	GCA_003007025.1	Acinetobacter baumannii	Acinetobacter baumannii	97.85	3.85002	100	0.36	0	100	398823	3850024	131683	39.06
AB23	SAMN08619588	GCA_003007055.1	Acinetobacter baumannii	Acinetobacter baumannii	97.84	3.87655	100	0.36	0	57	350198	3876548	149392	38.96
AB21	SAMN08619586	GCA_003007065.1	Acinetobacter baumannii	Acinetobacter baumannii	97.86	3.91243	100	0.36	0	93	350337	3912429	148278	39.05
AB20	SAMN08619585	GCA_003007095.1	Acinetobacter baumannii	Acinetobacter baumannii	97.86	3.92202	100	0.44	0	94	350071	3922023	167980	39.04
AB18	SAMN08619583	GCA_003007135.1	Acinetobacter baumannii	Acinetobacter baumannii	97.86	3.92762	100	0.36	0	90	398823	3927616	167931	39.05
AB13	SAMN08619578	GCA_003007145.1	Acinetobacter baumannii	Acinetobacter baumannii	97.89	3.91526	100	0.36	0	75	292437	3915255	167804	38.87
AB12	SAMN08619577	GCA_003007195.1	Acinetobacter baumannii	Acinetobacter baumannii	97.63	3.9626	100	0.36	0	97	354607	3962600	153204	39.03
AB10	SAMN08619575	GCA_003007215.1	Acinetobacter baumannii	Acinetobacter baumannii	97.83	4.11357	100	0.36	0	55	392796	4113572	212767	38.97
AB5	SAMN08619570	GCA_003007245.1	Acinetobacter baumannii	Acinetobacter baumannii	97.81	3.93248	100	0.24	0	50	1566563	3932479	486924	38.98
AB4	SAMN08619569	GCA_003007275.1	Acinetobacter baumannii	Acinetobacter baumannii	97.86	4.09982	100	0.36	0	124	364320	4099817	133521	38.87
AB42	SAMN08619607	GCA_003007285.1	Acinetobacter baumannii	Acinetobacter baumannii	97.8	3.89297	100	0.36	0	62	350183	3892973	163710	38.96
AB41	SAMN08619606	GCA_003007315.1	Acinetobacter baumannii	Acinetobacter baumannii	97.88	3.65087	94.31	0.36	0	68	350209	3650872	131033	38.99
AB39	SAMN08619604	GCA_003007335.1	Acinetobacter baumannii	Acinetobacter baumannii	97.91	3.84665	100	0.36	0	68	398822	3846649	166975	38.98
AB37	SAMN08619602	GCA_003007355.1	Acinetobacter baumannii	Acinetobacter baumannii	97.88	3.91263	100	0.36	0	84	350176	3912634	130244	39.01
AB34	SAMN08619599	GCA_003007375.1	Acinetobacter baumannii	Acinetobacter baumannii	97.91	3.88239	100	0.36	0	73	292557	3882390	181435	38.98
AB30	SAMN08619595	GCA_003007395.1	Acinetobacter baumannii	Acinetobacter baumannii	97.87	3.95333	100	0.36	0	66	364091	3953326	176907	39.04
AB29	SAMN08619594	GCA_003007405.1	Acinetobacter baumannii	Acinetobacter baumannii	97.83	3.86875	100	0.36	0	71	398823	3868746	166666	38.97
AB22	SAMN08619587	GCA_003007435.1	Acinetobacter baumannii	Acinetobacter baumannii	97.8	3.9023	100	0.36	0	78	350257	3902297	166955	39.03
AB27	SAMN08619592	GCA_003007455.1	Acinetobacter baumannii	Acinetobacter baumannii	97.88	3.92484	100	0.36	0	80	292486	3924837	173256	38.99
AB15	SAMN08619580	GCA_003007485.1	Acinetobacter baumannii	Acinetobacter baumannii	97.85	3.93261	100	0.36	0	65	398691	3932609	147251	38.85
AB16	SAMN08619581	GCA_003007515.1	Acinetobacter baumannii	Acinetobacter baumannii	97.84	3.96931	100	0.36	0	80	398823	3969312	130940	38.89
AB8	SAMN08619573	GCA_003007535.1	Acinetobacter baumannii	Acinetobacter baumannii	97.88	3.93315	99.95	0.36	0	111	257013	3933151	167804	39.06
AB9	SAMN08619574	GCA_003007585.1	Acinetobacter baumannii	Acinetobacter baumannii	97.87	3.92691	100	0.36	0	86	272831	3926905	156386	38.99
AB3	SAMN08619568	GCA_003007615.1	Acinetobacter baumannii	Acinetobacter baumannii	97.84	3.92445	100	0.36	0	81	292257	3924449	171925	38.99
AB2	SAMN08619567	GCA_003007635.1	Acinetobacter baumannii	Acinetobacter baumannii	97.94	3.85739	100	0.36	0	64	255680	3857389	162390	38.96
AB1	SAMN08619566	GCA_003007655.1	Acinetobacter baumannii	Acinetobacter baumannii	97.85	3.90067	99.64	0.36	0	88	292347	3900673	167808	38.89
AR_0102	SAMN04014943	GCA_003010655.1	Acinetobacter baumannii	Acinetobacter baumannii	97.84	4.06032	100	0.36	0	3	3944627	4060325	3944627	39.12
ACM-25	SAMN08687173	GCA_003012695.1	Acinetobacter baumannii	Acinetobacter baumannii	97.92	3.99395	100	0.36	0	75	315998	3978979	106424	38.94
DS002	SAMN08637743	GCA_003012895.2	Acinetobacter baumannii	Acinetobacter baumannii	97.55	3.62828	99.28	0	0	6	3430798	3628278	3430798	39.17
SGH0915	SAMN08637739	GCA_003020205.1	Acinetobacter baumannii	Acinetobacter baumannii	97.58	3.91771	100	0.36	0	45	487248	3907805	239307	38.93
SGH0606	SAMN08637736	GCA_003020215.1	Acinetobacter baumannii	Acinetobacter baumannii	97.53	4.10036	100	0.42	0	64	491654	4088347	251457	38.89
SGH1101	SAMN08637740	GCA_003020225.1	Acinetobacter baumannii	Acinetobacter baumannii	97.64	4.00421	100	0.36	0	56	591497	3991800	341578	38.88
SGH0403	SAMN08637722	GCA_003020265.1	Acinetobacter baumannii	Acinetobacter baumannii	97.92	4.00366	100	0.36	0	60	364578	4001425	220582	38.89
SGH1010	SAMN08637730	GCA_003020275.1	Acinetobacter baumannii	Acinetobacter baumannii	97.81	3.83048	100	0.36	0	51	292908	3829490	177675	38.95
SGH1011	SAMN08637731	GCA_003020285.1	Acinetobacter baumannii	Acinetobacter baumannii	97.9	3.94972	100	0.36	0	57	292908	3949471	168007	38.84
SGH0825	SAMN08637727	GCA_003020325.1	Acinetobacter baumannii	Acinetobacter baumannii	97.79	4.00841	100	0.36	0	53	554030	4007647	220565	39.01
SGH0805	SAMN08637737	GCA_003020345.1	Acinetobacter baumannii	Acinetobacter baumannii	97.61	3.92176	100	0.36	0	37	634482	3914074	322860	38.95
SGH0410	SAMN08637734	GCA_003020365.1	Acinetobacter baumannii	Acinetobacter baumannii	97.68	4.05472	100	0.36	0	46	1722404	4047056	463297	38.97
SGH1113	SAMN08637733	GCA_003020385.1	Acinetobacter baumannii	Acinetobacter baumannii	97.89	4.01469	100	0.36	0	71	292907	4013392	162581	38.89
SGH0807	SAMN08637738	GCA_003020405.1	Acinetobacter baumannii	Acinetobacter baumannii	97.65	4.13513	100	0.42	0	82	462979	4119089	279343	39
SGH0411	SAMN08637735	GCA_003020415.1	Acinetobacter baumannii	Acinetobacter baumannii	97.6	3.91812	100	0.36	0	47	588715	3908385	304305	38.99
SGH0823	SAMN08637726	GCA_003020445.1	Acinetobacter baumannii	Acinetobacter baumannii	97.83	4.05555	100	0.49	0	53	462003	4053029	262554	38.94
SGH1012	SAMN08637732	GCA_003020455.1	Acinetobacter baumannii	Acinetobacter baumannii	97.82	3.8957	100	0.36	0	65	292908	3893392	172149	38.93
SGH0907	SAMN08637729	GCA_003020485.1	Acinetobacter baumannii	Acinetobacter baumannii	97.93	3.92385	100	0.36	0	57	292907	3922474	168007	38.95
SGH0905	SAMN08637728	GCA_003020505.1	Acinetobacter baumannii	Acinetobacter baumannii	97.88	3.95982	100	0.36	0	71	292907	3958732	162580	38.88
SGH0702	SAMN08637725	GCA_003020525.1	Acinetobacter baumannii	Acinetobacter baumannii	97.79	4.12574	100	0.36	0	65	460957	4122792	205040	38.87
SGH0604	SAMN08637724	GCA_003020545.1	Acinetobacter baumannii	Acinetobacter baumannii	97.79	4.09088	100	0.36	0	77	461888	4090331	162244	38.99
SGH0602	SAMN08637723	GCA_003020565.1	Acinetobacter baumannii	Acinetobacter baumannii	97.81	4.07781	100	0.36	0	58	460695	4075617	205040	38.89
SGH0402	SAMN08637721	GCA_003020575.1	Acinetobacter baumannii	Acinetobacter baumannii	97.9	4.00645	100	0.36	0	63	364627	4004023	220589	38.9
AR_0056	SAMN04014897	GCA_002947415.1	Acinetobacter baumannii	Acinetobacter baumannii	97.77	4.18839	100	0.36	0	4	3993843	4188385	3993843	39.11
ACM-11	SAMN08685404	GCA_003038935.1	Acinetobacter baumannii	Acinetobacter baumannii	97.92	4.02275	100	0.36	0	68	333052	4009687	133397	38.94
ACM-13	SAMN08685429	GCA_003038965.1	Acinetobacter baumannii	Acinetobacter baumannii	97.92	3.94684	100	0.52	0	79	315998	3905737	132002	38.89
ACM-9	SAMN08685387	GCA_003039005.1	Acinetobacter baumannii	Acinetobacter baumannii	97.83	4.03077	100	0.36	0	84	330597	4017215	162580	38.88
ACM-5	SAMN08685405	GCA_003039035.1	Acinetobacter baumannii	Acinetobacter baumannii	97.9	3.93832	100	0.76	0	66	303767	3923381	165005	38.96
ACM-12	SAMN08685406	GCA_003039055.1	Acinetobacter baumannii	Acinetobacter baumannii	97.93	4.02511	100	0.41	0	90	315998	4010549	121813	38.95
ACM-14	SAMN08685430	GCA_003039075.1	Acinetobacter baumannii	Acinetobacter baumannii	97.58	3.94284	100	0.38	0	76	379289	3934153	121152	38.94
ACM-16	SAMN08687011	GCA_003039095.1	Acinetobacter baumannii	Acinetobacter baumannii	97.93	4.02647	100	0.36	0	71	333052	4010610	132002	38.94
ACM-21	SAMN08687066	GCA_003039115.1	Acinetobacter baumannii	Acinetobacter baumannii	97.9	3.91098	100	0.36	0	78	287341	3899832	119424	38.87
ACM-23	SAMN08687166	GCA_003039135.1	Acinetobacter baumannii	Acinetobacter baumannii	97.93	3.91792	100	0.8	0	77	315998	3901287	118871	38.87
ACM-17	SAMN08687016	GCA_003039155.1	Acinetobacter baumannii	Acinetobacter baumannii	97.91	4.02733	100	0.36	0	72	333052	4009246	124392	38.94
ACM-18	SAMN08687017	GCA_003039175.1	Acinetobacter baumannii	Acinetobacter baumannii	97.94	4.06731	100	0.36	0	76	333052	4053336	132002	38.88
ACM-27	SAMN08687178	GCA_003039215.1	Acinetobacter baumannii	Acinetobacter baumannii	97.9	3.92547	100	0.36	0	74	315998	3900571	131998	38.87
ACM-28	SAMN08687179	GCA_003039255.1	Acinetobacter baumannii	Acinetobacter baumannii	97.92	3.88124	100	0.71	0	76	315998	3866213	107062	38.86
ACM-15	SAMN08687007	GCA_003039295.1	Acinetobacter baumannii	Acinetobacter baumannii	97.93	3.9167	100	0.83	0	75	315998	3899631	133397	38.87
ACM-30	SAMN08687182	GCA_003039315.1	Acinetobacter baumannii	Acinetobacter baumannii	97.9	3.99262	99.64	0.55	0	70	315998	3975962	111165	38.95
ACM-19	SAMN08687033	GCA_003039345.1	Acinetobacter baumannii	Acinetobacter baumannii	97.92	3.91879	100	0.36	0	81	333052	3901768	107060	38.87
ACM-22	SAMN08687105	GCA_003039375.1	Acinetobacter baumannii	Acinetobacter baumannii	97.86	4.08039	99.93	0.5	0	81	340912	4065067	168008	38.87
ACM-24	SAMN08687170	GCA_003039395.1	Acinetobacter baumannii	Acinetobacter baumannii	97.89	3.87725	99.93	0.36	0	72	315998	3864137	110190	38.86
ACM-32	SAMN08687184	GCA_003039415.1	Acinetobacter baumannii	Acinetobacter baumannii	97.92	4.03046	100	0.36	0	83	315998	4013145	107062	38.94
ACM-33	SAMN08687185	GCA_003039475.1	Acinetobacter baumannii	Acinetobacter baumannii	97.82	3.96025	100	0.36	0	65	303767	3947559	165005	38.96
43870	SAMN08554707	GCA_003052285.1	Acinetobacter baumannii	Acinetobacter baumannii	97.87	3.95153	99.79	0.36	0	106	383067	3945274	192431	38.79
pet_ACB108	SAMN08639650	GCA_003056465.1	Acinetobacter baumannii	Acinetobacter baumannii	97.82	3.95686	99.97	0.36	0	95	154347	3956858	73981	38.91
pet_ACB87	SAMN08639648	GCA_003056475.1	Acinetobacter baumannii	Acinetobacter baumannii	97.83	3.94873	100	0.36	0	121	154326	3948728	63942	38.94
pet_ACB115	SAMN08639651	GCA_003056515.1	Acinetobacter baumannii	Acinetobacter baumannii	97.82	3.94759	100	0.36	0	113	140172	3947585	62418	38.96
pet_ACB213	SAMN08639652	GCA_003056525.1	Acinetobacter baumannii	Acinetobacter baumannii	97.84	3.95204	100	0.36	0	102	222550	3952039	73850	38.92
ACM-1	SAMN08667448	GCA_003057525.1	Acinetobacter baumannii	Acinetobacter baumannii	97.81	3.73004	100	0	0	19	2077929	3719999	2077929	39.01
WE1572	SAMN08123204	GCA_003070905.1	Acinetobacter baumannii	Acinetobacter baumannii	97.85	3.7786	100	0.43	0	116	186971	3757194	63492	39.06
SH37	SAMN08935659	GCA_003070935.1	Acinetobacter baumannii	Acinetobacter baumannii	97.59	3.98037	100	1.02	0	75	564068	3876329	170459	38.88
JX101	SAMN08123205	GCA_003070945.1	Acinetobacter baumannii	Acinetobacter baumannii	97.83	3.76863	99.82	1.3	0	144	216962	3700422	60486	39.06
B30	SAMN08123207	GCA_003130905.1	Acinetobacter baumannii	Acinetobacter baumannii	97.65	3.87522	100	0.36	0	128	210446	3860966	69731	38.97
WE1926	SAMN08123209	GCA_003130915.1	Acinetobacter baumannii	Acinetobacter baumannii	97.72	4.01878	99.82	1.44	0	181	499672	3834080	101054	39.12
T12	SAMN09078735	GCA_003130945.1	Acinetobacter baumannii	Acinetobacter baumannii	97.61	4.06605	99.91	1.26	0	212	209225	3870734	53987	39.02
JX111	SAMN08123211	GCA_003130985.1	Acinetobacter baumannii	Acinetobacter baumannii	97.74	3.72239	99.82	0.43	0	106	324021	3655069	113354	39.02
JX214	SAMN08123210	GCA_003131005.1	Acinetobacter baumannii	Acinetobacter baumannii	97.73	3.83584	100	1.02	0	114	273956	3697454	77075	38.93
SH40	SAMN09078696	GCA_003131025.1	Acinetobacter baumannii	Acinetobacter baumannii	97.53	3.94707	99.64	0.73	0	77	637128	3841715	227874	38.97
DA33098	SAMN09241862	GCA_003181015.1	Acinetobacter baumannii	Acinetobacter baumannii	97.81	4.173	100	0.36	0	5	3975885	4173004	3975885	39.07
GML-KP7-Col_R_AB-TR	SAMN09223254	GCA_003183965.1	Acinetobacter baumannii	Acinetobacter baumannii	97.93	4.00196	100	0.36	0	82	245655	3999538	110156	38.86
GML-KP48-AB-TR	SAMN09223253	GCA_003184015.1	Acinetobacter baumannii	Acinetobacter baumannii	97.66	3.92094	100	0.36	0	52	349254	3916269	165973	38.84
KR3831	SAMN09273690	GCA_003185745.1	Acinetobacter baumannii	Acinetobacter baumannii	97.58	4.09228	100	0.53	0	77	506642	4071669	163053	39.17
A424	SAMN09273689	GCA_003185755.1	Acinetobacter baumannii	Acinetobacter baumannii	97	3.93626	98.36	0.44	0	28	710481	3936258	305102	39.26
CCUG 70743	SAMN07602915	GCA_003194535.1	Acinetobacter baumannii	Acinetobacter baumannii	97.75	3.95476	100	0.36	0	3	3942550	3954761	3942550	39.01
ZS3	SAMN07167814	GCA_003202135.1	Acinetobacter baumannii	Acinetobacter baumannii	97.89	4.05804	100	0.36	0	1	4058041	4058041	4058041	39.16
B6	SAMN09378334	GCA_003231135.1	Acinetobacter baumannii	Acinetobacter baumannii	97.66	3.89295	100	1.77	0	167	226031	3731753	69913	39.04
WE2714	SAMN08123212	GCA_003231175.1	Acinetobacter baumannii	Acinetobacter baumannii	99.31	4.04006	100	1.04	0	77	1240721	3895578	458141	39.05
XH731	SAMN07135563	GCA_003264255.1	Acinetobacter baumannii	Acinetobacter baumannii	97.87	3.97913	100	0.36	0	2	3914578	3979135	3914578	38.93
XH386	SAMN07135565	GCA_003264275.1	Acinetobacter baumannii	Acinetobacter baumannii	97.9	4.22104	100	0.36	0	2	4108882	4221037	4108882	39.12
XH731	SAMN06219545	GCA_003264295.1	Acinetobacter baumannii	Acinetobacter baumannii	97.88	3.97433	100	0.36	0	2	3909773	3974327	3909773	38.93
Aba	SAMN09389171	GCA_003288775.1	Acinetobacter baumannii	Acinetobacter baumannii	97.89	3.92047	100	0.36	0	2	3911735	3920467	3911735	39.03
DA33382	SAMN09460321	GCA_003296225.1	Acinetobacter baumannii	Acinetobacter baumannii	97.51	4.03682	100	0.36	0	4	3947407	4036816	3947407	39.03
E1-143	SAMN08383996	GCA_003325575.1	Acinetobacter baumannii	Acinetobacter baumannii	97.66	3.95033	100	0.36	0	114	190983	3936102	81245	38.97
A1-360	SAMN08383932	GCA_003325665.1	Acinetobacter baumannii	Acinetobacter baumannii	97.57	3.90277	100	0.36	0	92	247780	3887130	95482	39.04
s201	SAMN06061923	GCA_003332235.1	Acinetobacter baumannii	Acinetobacter baumannii	97.95	3.85476	99.57	0.36	0	55	310741	3854764	194234	38.94
MH6	SAMN09667782	GCA_003335925.1	Acinetobacter baumannii	Acinetobacter baumannii	97.93	3.8298	91.83	1.39	0	68	255932	3612765	140356	38.9
MH7	SAMN09667783	GCA_003335945.1	Acinetobacter baumannii	Acinetobacter baumannii	97.87	3.97398	100	0.69	0	65	364669	3968317	161175	39.08
AB4	SAMN09667773	GCA_003335955.1	Acinetobacter baumannii	Acinetobacter baumannii	97.88	3.84332	100	0.71	0	68	285226	3832919	131012	38.88
MH2	SAMN09667779	GCA_003336005.1	Acinetobacter baumannii	Acinetobacter baumannii	97.82	3.97709	99.62	0.43	0	85	274297	3977090	131650	38.82
MH1	SAMN09667778	GCA_003336035.1	Acinetobacter baumannii	Acinetobacter baumannii	97.8	3.87193	99.32	0.36	0	110	222373	3871934	79650	39.06
AB10	SAMN09667777	GCA_003336045.1	Acinetobacter baumannii	Acinetobacter baumannii	97.76	3.8731	99.57	0.36	0	45	370387	3873104	249422	38.97
AB7	SAMN09667775	GCA_003336085.1	Acinetobacter baumannii	Acinetobacter baumannii	97.86	3.95038	99.93	0.36	0	139	284702	3950378	60848	39.06
AB5	SAMN09667774	GCA_003336115.1	Acinetobacter baumannii	Acinetobacter baumannii	97.71	4.28208	91.19	1	0	120	284749	3696185	89777	38.89
AB3	SAMN09667772	GCA_003336125.1	Acinetobacter baumannii	Acinetobacter baumannii	97.7	4.21357	100	0.53	0	20	1234801	4173534	432499	39.12
AB1	SAMN09667770	GCA_003336155.1	Acinetobacter baumannii	Acinetobacter baumannii	97.79	3.78232	99.4	0.36	0	66	350783	3782321	113798	38.92
Pesh-31	SAMN09708306	GCA_003345795.1	Acinetobacter baumannii	Acinetobacter baumannii	97.88	4.00017	100	0.53	0	246	143658	3976969	50346	38.84
Pesh-20	SAMN09708299	GCA_003345845.1	Acinetobacter baumannii	Acinetobacter baumannii	97.57	4.06193	99.95	0.71	0	208	203561	4027097	59594	39.06
Lah-14	SAMN09708288	GCA_003345965.1	Acinetobacter baumannii	Acinetobacter baumannii	97.6	4.08083	100	0.71	0	200	177498	4046250	50062	38.91
ACM-35	SAMN08848618	GCA_003347295.1	Acinetobacter baumannii	Acinetobacter baumannii	97.93	4.04798	100	0.4	0	84	333052	4015286	111165	38.95
ACM-34	SAMN08848615	GCA_003347305.1	Acinetobacter baumannii	Acinetobacter baumannii	97.82	3.96025	100	0.36	0	65	303767	3947559	165005	38.96
ACM-36	SAMN08848621	GCA_003347325.1	Acinetobacter baumannii	Acinetobacter baumannii	97.83	3.97196	100	0.4	0	68	292896	3961453	165005	38.95
ACM-37	SAMN08848624	GCA_003347355.1	Acinetobacter baumannii	Acinetobacter baumannii	97.81	3.98161	99.93	0.38	0	84	359445	3969573	162244	38.98
ACM-38	SAMN08848626	GCA_003347385.1	Acinetobacter baumannii	Acinetobacter baumannii	97.87	3.93142	100	0.37	0	62	303767	3922210	194416	38.96
ACM-40	SAMN08848630	GCA_003347395.1	Acinetobacter baumannii	Acinetobacter baumannii	97.89	4.11918	100	0.41	0	95	292907	4096778	147706	38.87
ACM-41	SAMN08848631	GCA_003347435.1	Acinetobacter baumannii	Acinetobacter baumannii	97.92	3.91045	100	0.36	0	65	333051	3900708	134794	38.87
ISAB51	SAMN03765510	GCA_003352485.1	Acinetobacter baumannii	Acinetobacter baumannii	97.81	4.06906	100	0.36	0	65	364278	4065523	147104	38.97
KMDRAB15	SAMN03765511	GCA_003352495.1	Acinetobacter baumannii	Acinetobacter baumannii	97.82	4.11252	99.64	0.77	0	64	365411	4080265	167764	39.03
KSPU8	SAMN03765514	GCA_003352535.1	Acinetobacter baumannii	Acinetobacter baumannii	97.79	3.84263	99.64	1.61	0	48	364182	3801188	177877	38.96
MDRAB16	SAMN03765515	GCA_003352595.1	Acinetobacter baumannii	Acinetobacter baumannii	97.88	4.05533	99.64	0.36	0	122	231364	4009963	82302	38.83
MDRAB55	SAMN03765518	GCA_003352605.1	Acinetobacter baumannii	Acinetobacter baumannii	97.82	4.02703	100	0.36	0	99	276663	4020619	116781	38.86
MDRAB41	SAMN03765517	GCA_003352615.1	Acinetobacter baumannii	Acinetobacter baumannii	97.79	4.09834	100	0.36	0	124	323225	4091708	101154	38.88
SPU6	SAMN03765521	GCA_003352665.1	Acinetobacter baumannii	Acinetobacter baumannii	97.8	3.93822	100	0.36	0	78	284376	3934282	110674	38.94
MDRAB58	SAMN03765519	GCA_003352675.1	Acinetobacter baumannii	Acinetobacter baumannii	97.75	3.93623	100	0.36	0	90	305454	3932305	87245	38.94
SPU7	SAMN03765522	GCA_003352685.1	Acinetobacter baumannii	Acinetobacter baumannii	97.93	3.98475	99.58	0.36	0	103	306285	3981724	89238	38.92
MDRAB7	SAMN03765520	GCA_003352735.1	Acinetobacter baumannii	Acinetobacter baumannii	97.69	4.09404	100	0.36	0	144	303482	4086962	79737	38.98
s277	SAMN06460910	GCA_003355585.1	Acinetobacter baumannii	Acinetobacter baumannii	97.91	3.98868	99.62	0.36	0	76	316043	3988675	147035	39.01
s276	SAMN06460909	GCA_003355595.1	Acinetobacter baumannii	Acinetobacter baumannii	97.87	3.96806	99.7	0.36	0	48	292605	3968055	178055	38.99
s275	SAMN06460908	GCA_003355605.1	Acinetobacter baumannii	Acinetobacter baumannii	97.91	4.01659	99.64	0.36	0	47	354816	4016588	161782	39.04
s274	SAMN06460907	GCA_003355665.1	Acinetobacter baumannii	Acinetobacter baumannii	97.86	3.99645	99.47	0.36	0	53	385018	3996454	167851	39.02
s273	SAMN06460906	GCA_003355675.1	Acinetobacter baumannii	Acinetobacter baumannii	97.84	3.9966	99.63	0.36	0	53	385315	3996604	161996	39.01
s271	SAMN06460904	GCA_003355705.1	Acinetobacter baumannii	Acinetobacter baumannii	97.87	4.00244	97.09	0.36	0	46	385924	4002439	167976	39.01
s272	SAMN06460905	GCA_003355725.1	Acinetobacter baumannii	Acinetobacter baumannii	97.86	4.00481	99.64	0.36	0	50	385487	4004807	178010	39.02
s270	SAMN06460903	GCA_003355745.1	Acinetobacter baumannii	Acinetobacter baumannii	97.86	3.99728	99.47	0.36	0	43	385370	3997284	177872	39.01
s269	SAMN06460902	GCA_003355755.1	Acinetobacter baumannii	Acinetobacter baumannii	97.81	3.99889	98.9	0.36	0	48	461578	3998889	177878	39.02
s267	SAMN06460900	GCA_003355785.1	Acinetobacter baumannii	Acinetobacter baumannii	97.94	3.81731	99.9	0.36	0	54	273044	3817305	162276	38.94
s268	SAMN06460901	GCA_003355795.1	Acinetobacter baumannii	Acinetobacter baumannii	97.87	3.84503	99.45	0.36	0	52	292660	3845034	162557	38.93
s266	SAMN06460899	GCA_003355815.1	Acinetobacter baumannii	Acinetobacter baumannii	97.93	3.83149	99.11	0.36	0	69	292682	3831493	140104	38.92
s264	SAMN06460897	GCA_003355865.1	Acinetobacter baumannii	Acinetobacter baumannii	97.89	3.85177	99.51	0.36	0	49	308394	3851768	162368	38.93
s263	SAMN06460896	GCA_003355875.1	Acinetobacter baumannii	Acinetobacter baumannii	97.9	3.84703	100	0.36	0	53	292585	3847030	167879	38.93
s261	SAMN06460894	GCA_003355915.1	Acinetobacter baumannii	Acinetobacter baumannii	97.9	3.85263	99.49	0.36	0	51	292708	3852631	169139	38.94
s258	SAMN06460891	GCA_003355945.1	Acinetobacter baumannii	Acinetobacter baumannii	97.87	3.85251	99.17	0.36	0	52	292499	3852513	162293	38.94
s257	SAMN06460890	GCA_003355965.1	Acinetobacter baumannii	Acinetobacter baumannii	97.9	3.78214	97.44	0.36	0	51	292542	3782136	167845	38.89
s259	SAMN06460892	GCA_003355995.1	Acinetobacter baumannii	Acinetobacter baumannii	97.9	3.84946	99.34	0.36	0	46	292670	3849459	167898	38.93
s256	SAMN06460889	GCA_003356025.1	Acinetobacter baumannii	Acinetobacter baumannii	97.56	3.71532	99.61	0.36	0	85	231384	3715324	89147	39.04
s255	SAMN06460888	GCA_003356055.1	Acinetobacter baumannii	Acinetobacter baumannii	97.89	3.84518	99.49	0.36	0	53	292319	3845179	162315	38.93
s253	SAMN06460886	GCA_003356085.1	Acinetobacter baumannii	Acinetobacter baumannii	97.89	3.85147	100	0.36	0	56	306865	3851471	162368	38.94
s252	SAMN06460885	GCA_003356105.1	Acinetobacter baumannii	Acinetobacter baumannii	97.91	3.85561	99.38	0.36	0	49	272884	3855610	161768	38.94
s251	SAMN06460884	GCA_003356125.1	Acinetobacter baumannii	Acinetobacter baumannii	97.92	3.90793	99.57	0.36	0	45	364346	3907934	204834	38.92
s250	SAMN06460883	GCA_003356145.1	Acinetobacter baumannii	Acinetobacter baumannii	97.86	3.90778	98.93	0.36	0	54	364818	3907779	178077	38.92
s249	SAMN06460882	GCA_003356155.1	Acinetobacter baumannii	Acinetobacter baumannii	97.88	3.88273	99.52	0.36	0	46	364270	3882727	204787	38.9
s248	SAMN06460881	GCA_003356185.1	Acinetobacter baumannii	Acinetobacter baumannii	97.89	3.90312	99.64	0.36	0	49	364199	3903121	155658	38.92
s247	SAMN06460880	GCA_003356225.1	Acinetobacter baumannii	Acinetobacter baumannii	97.92	3.9049	99.32	0.36	0	58	364321	3904900	179955	38.92
s244	SAMN06460877	GCA_003356265.1	Acinetobacter baumannii	Acinetobacter baumannii	97.89	3.91178	99.48	0.36	0	54	364296	3911782	178593	38.93
s243	SAMN06460876	GCA_003356285.1	Acinetobacter baumannii	Acinetobacter baumannii	97.93	3.9089	99.56	0.36	0	50	364306	3908904	179950	38.93
s242	SAMN06460875	GCA_003356295.1	Acinetobacter baumannii	Acinetobacter baumannii	97.91	3.8682	97.44	0.36	0	50	364774	3868196	204830	38.79
s241	SAMN06460874	GCA_003356315.1	Acinetobacter baumannii	Acinetobacter baumannii	97.89	3.90526	99.54	0.36	0	53	364407	3905263	167213	38.83
s240	SAMN06460873	GCA_003356345.1	Acinetobacter baumannii	Acinetobacter baumannii	97.91	3.92485	99.45	0.36	0	49	345055	3924850	204789	38.8
s239	SAMN06460872	GCA_003356365.1	Acinetobacter baumannii	Acinetobacter baumannii	97.89	3.92538	99.57	0.36	0	54	487841	3925380	186948	38.81
s238	SAMN06460871	GCA_003356385.1	Acinetobacter baumannii	Acinetobacter baumannii	97.9	3.93943	99.64	0.36	0	48	364240	3939428	187147	38.83
s236	SAMN06460869	GCA_003356405.1	Acinetobacter baumannii	Acinetobacter baumannii	97.86	3.94049	99.64	0.36	0	47	364324	3940490	204857	38.83
s234	SAMN06460867	GCA_003356425.1	Acinetobacter baumannii	Acinetobacter baumannii	97.91	3.94315	100	0.36	0	49	493025	3943152	178037	38.83
s237	SAMN06460870	GCA_003356445.1	Acinetobacter baumannii	Acinetobacter baumannii	97.88	3.93879	99.19	0.36	0	51	364321	3938791	185652	38.83
s235	SAMN06460868	GCA_003356455.1	Acinetobacter baumannii	Acinetobacter baumannii	97.87	3.94198	99.64	0.36	0	53	364257	3941977	179945	38.83
s233	SAMN06460866	GCA_003356485.1	Acinetobacter baumannii	Acinetobacter baumannii	97.88	3.93383	100	0.36	0	53	364312	3933831	199379	38.82
s232	SAMN06460865	GCA_003356505.1	Acinetobacter baumannii	Acinetobacter baumannii	97.85	3.83883	99.97	0.36	0	55	292631	3838827	140092	38.94
s231	SAMN06460864	GCA_003356525.1	Acinetobacter baumannii	Acinetobacter baumannii	97.88	3.85433	99.91	0.36	0	48	306913	3854332	167835	38.94
s230	SAMN06460863	GCA_003356535.1	Acinetobacter baumannii	Acinetobacter baumannii	97.87	3.85313	99.29	0.36	0	57	272553	3853133	161801	38.94
s229	SAMN06460862	GCA_003356565.1	Acinetobacter baumannii	Acinetobacter baumannii	97.93	3.9423	99.58	0.36	0	51	364448	3942298	203300	38.83
s226	SAMN06460859	GCA_003356605.1	Acinetobacter baumannii	Acinetobacter baumannii	97.91	3.8521	100	0.36	0	53	292644	3852105	161665	38.94
s225	SAMN06460858	GCA_003356635.1	Acinetobacter baumannii	Acinetobacter baumannii	97.86	3.85292	99.6	0.36	0	45	306913	3852924	167886	38.94
s224	SAMN06460857	GCA_003356645.1	Acinetobacter baumannii	Acinetobacter baumannii	97.89	3.85081	99.88	0.36	0	58	272661	3850813	153050	38.93
s223	SAMN06460856	GCA_003356685.1	Acinetobacter baumannii	Acinetobacter baumannii	97.87	3.85546	99.57	0.36	0	52	307064	3855462	167897	38.94
s222	SAMN06460855	GCA_003356705.1	Acinetobacter baumannii	Acinetobacter baumannii	97.75	4.04611	99.56	0.36	0	30	460383	4046108	313449	38.94
s221	SAMN06460854	GCA_003356725.1	Acinetobacter baumannii	Acinetobacter baumannii	97.74	4.03868	99.84	0.36	0	35	474181	4038682	236231	38.91
s220	SAMN06460853	GCA_003356745.1	Acinetobacter baumannii	Acinetobacter baumannii	97.77	4.05459	100	0.36	0	32	460427	4054591	246287	38.94
s218	SAMN06460851	GCA_003356765.1	Acinetobacter baumannii	Acinetobacter baumannii	97.71	4.05432	99.61	0.36	0	40	460390	4054321	236285	38.94
s219	SAMN06460852	GCA_003356785.1	Acinetobacter baumannii	Acinetobacter baumannii	97.79	4.05605	99.22	0.36	0	37	460449	4056048	236287	38.95
s217	SAMN06460850	GCA_003356795.1	Acinetobacter baumannii	Acinetobacter baumannii	97.79	4.07074	99.86	0.36	0	44	460344	4070742	236256	38.93
s216	SAMN06460849	GCA_003356815.1	Acinetobacter baumannii	Acinetobacter baumannii	97.74	4.05718	99.64	0.36	0	37	460373	4057182	236221	38.95
s215	SAMN06460848	GCA_003356845.1	Acinetobacter baumannii	Acinetobacter baumannii	97.78	4.05549	99.6	0.36	0	33	460191	4055494	236306	38.95
s214	SAMN06460847	GCA_003356865.1	Acinetobacter baumannii	Acinetobacter baumannii	97.79	4.05845	99.64	0.36	0	38	460387	4058448	236235	38.95
s212	SAMN06460845	GCA_003356875.1	Acinetobacter baumannii	Acinetobacter baumannii	97.79	4.05313	99.28	0.36	0	35	460429	4053130	220556	38.95
s213	SAMN06460846	GCA_003356905.1	Acinetobacter baumannii	Acinetobacter baumannii	97.78	4.05445	99.57	0.36	0	34	460371	4054450	236302	38.95
s211	SAMN06460844	GCA_003356925.1	Acinetobacter baumannii	Acinetobacter baumannii	97.78	4.05786	99.47	0.36	0	32	474361	4057865	313537	38.95
s208	SAMN06460841	GCA_003356965.1	Acinetobacter baumannii	Acinetobacter baumannii	97.94	3.85294	98.99	0.36	0	43	308091	3852937	184716	38.94
s209	SAMN06460842	GCA_003356975.1	Acinetobacter baumannii	Acinetobacter baumannii	97.92	3.85238	99.57	0.36	0	51	292672	3852381	162389	38.93
s207	SAMN06460840	GCA_003357005.1	Acinetobacter baumannii	Acinetobacter baumannii	97.91	3.85628	99.64	0.36	0	58	292723	3856284	167922	38.94
s206	SAMN06460839	GCA_003357035.1	Acinetobacter baumannii	Acinetobacter baumannii	97.9	3.85737	99.37	0.36	0	53	292719	3857370	161875	38.94
s202	SAMN06460836	GCA_003357085.1	Acinetobacter baumannii	Acinetobacter baumannii	97.94	3.85656	99.57	0.36	0	47	390989	3856557	184789	38.94
2008S11-069	SAMN09069680	GCA_003359255.2	Acinetobacter baumannii	Acinetobacter baumannii	97.67	4.11007	94.16	0.8	0	4	3919679	4110068	3919679	39.11
198	SAMN09768096	GCA_003382235.1	Acinetobacter baumannii	Acinetobacter baumannii	97.67	4.02453	100	0.36	0	75	240588	4020742	140192	38.93
7804	SAMN07289440	GCA_003431385.1	Acinetobacter baumannii	Acinetobacter baumannii	97.47	4.34202	99.85	0.36	0	3	4159217	4342018	4159217	38.92
9201	SAMN07520236	GCA_003522665.1	Acinetobacter baumannii	Acinetobacter baumannii	97.61	4.12815	100	0.12	0	2	4119128	4128152	4119128	39.12
10324	SAMN07520237	GCA_003522705.1	Acinetobacter baumannii	Acinetobacter baumannii	97.49	3.86244	100	0.44	0	4	3736581	3862444	3736581	39.03
9102	SAMN07520232	GCA_003522845.1	Acinetobacter baumannii	Acinetobacter baumannii	97.52	4.06683	100	0.36	0	2	3971623	4066829	3971623	38.96
5845	SAMN07520231	GCA_003522885.1	Acinetobacter baumannii	Acinetobacter baumannii	97.88	3.98995	100	0.36	0	2	3980012	3989947	3980012	39.05
OCU_Ac2	SAMD00134836	GCA_003569445.1	Acinetobacter baumannii	Acinetobacter baumannii	97.57	3.99143	100	0.62	0	142	225379	3986264	58313	38.87
OCU_Ac10	SAMD00134844	GCA_003569625.1	Acinetobacter baumannii	Acinetobacter baumannii	97.52	3.96872	100	0.78	0	174	158639	3957793	54185	38.95
MC102	SAMN09951366	GCA_003584275.1	Acinetobacter baumannii	Acinetobacter baumannii	97.52	4.11166	100	0.37	0	155	262418	4104827	64738	38.99
MC89	SAMN09951354	GCA_003584425.1	Acinetobacter baumannii	Acinetobacter baumannii	97.52	4.11236	100	0.36	0	141	266629	4103716	84495	38.95
MC29	SAMN09951330	GCA_003584485.1	Acinetobacter baumannii	Acinetobacter baumannii	97.5	4.24914	99.95	0.36	0	143	189976	4239466	67670	38.85
MC22	SAMN09951327	GCA_003584505.1	Acinetobacter baumannii	Acinetobacter baumannii	97.52	3.92981	100	0.36	0	96	266978	3922015	96939	38.91
MC50	SAMN09951341	GCA_003584535.1	Acinetobacter baumannii	Acinetobacter baumannii	97.47	4.15599	100	0.36	0	132	177149	4145517	74680	38.98
XH906	SAMN07580891	GCA_003591615.1	Acinetobacter baumannii	Acinetobacter baumannii	97.76	3.89137	100	0.37	0	1	3891370	3891370	3891370	39.03
MC31	SAMN09951331	GCA_003595955.1	Acinetobacter baumannii	Acinetobacter baumannii	97.55	4.0818	100	0.36	0	159	175229	4076674	58877	39.04
MC8	SAMN09951320	GCA_003596025.1	Acinetobacter baumannii	Acinetobacter baumannii	97.5	4.06604	100	0.36	0	123	266978	4056642	80459	38.98
MC3	SAMN09951317	GCA_003596075.1	Acinetobacter baumannii	Acinetobacter baumannii	97.46	4.20277	100	0.53	0	96	324560	4195983	99176	38.88
MC57	SAMN09951344	GCA_003596125.1	Acinetobacter baumannii	Acinetobacter baumannii	97.7	3.84856	99.82	0.36	0	121	262280	3842911	63078	38.94
MC47	SAMN09951339	GCA_003596165.1	Acinetobacter baumannii	Acinetobacter baumannii	97.75	4.12525	100	1.41	0	125	282545	4118161	97051	38.7
MC18	SAMN09951324	GCA_003596205.1	Acinetobacter baumannii	Acinetobacter baumannii	97.51	3.96319	99.95	0.36	0	163	187241	3955935	54279	39.04
VB12065	SAMN10170271	GCA_003627405.1	Acinetobacter baumannii	Acinetobacter baumannii	97.81	3.99098	99.92	0.53	0	75	364571	3970057	122401	38.98
VB23531	SAMN10170274	GCA_003627455.1	Acinetobacter baumannii	Acinetobacter baumannii	97.81	3.95517	100	0.65	0	85	364462	3948639	133640	38.96
VB29123	SAMN10170275	GCA_003627465.1	Acinetobacter baumannii	Acinetobacter baumannii	97.68	4.04174	100	0.18	0	129	228433	4032128	74961	38.87
VB31459	SAMN10170272	GCA_003627485.2	Acinetobacter baumannii	Acinetobacter baumannii	97.78	4.15286	99.75	0.65	0	4	3078300	4152864	3078300	39.08
VB34909	SAMN10170273	GCA_003627515.1	Acinetobacter baumannii	Acinetobacter baumannii	97.84	3.9878	100	0.53	0	95	364474	3981107	106475	39.01
Acb1	SAMN10251004	GCA_003697885.1	Acinetobacter baumannii	Acinetobacter baumannii	97.92	3.84624	100	0.12	0	33	701707	3832014	344641	38.96
VB28046	SAMN10338983	GCA_003711855.1	Acinetobacter baumannii	Acinetobacter baumannii	97.81	3.95478	100	0.53	0	90	364463	3946803	110182	38.96
VB24319	SAMN10338982	GCA_003711885.1	Acinetobacter baumannii	Acinetobacter baumannii	97.68	4.05471	100	0.53	0	138	228523	4031615	74409	38.9
VB25836	SAMN10338981	GCA_003711895.1	Acinetobacter baumannii	Acinetobacter baumannii	97.83	4.004	99.53	0.44	0	92	222288	3974278	100272	38.83
VB33762	SAMN10338979	GCA_003711945.1	Acinetobacter baumannii	Acinetobacter baumannii	97.85	4.01677	100	0.43	0	105	364557	3987225	122506	39.05
VB26786	SAMN10338980	GCA_003711985.1	Acinetobacter baumannii	Acinetobacter baumannii	97.8	3.95651	99.64	0.65	0	96	364455	3947398	129344	38.97
FDAARGOS_540	SAMN10163233	GCA_003812065.1	Acinetobacter baumannii	Acinetobacter baumannii	97.49	3.91027	99.64	0.43	0	4	3803345	3910272	3803345	39.06
FDAARGOS_533	SAMN10163228	GCA_003812385.1	Acinetobacter baumannii	Acinetobacter baumannii	97.67	3.8854	100	0	0	3	3781536	3885397	3781536	39.13
HUMV-3743	SAMN10497055	GCA_003863935.1	Acinetobacter baumannii	Acinetobacter baumannii	97.84	4.06204	100	0.36	0	90	289043	4057416	111502	39.02
AB_US_2	SAMN10249084	GCA_003939385.1	Acinetobacter baumannii	Acinetobacter baumannii	97.88	3.95065	99.93	0.36	0	89	364527	3940726	158509	39.04
AB_US_1	SAMN10249115	GCA_003939395.1	Acinetobacter baumannii	Acinetobacter baumannii	97.9	3.94764	99.93	0.36	0	97	364527	3938252	137138	39.03
AB_401	SAMN10248960	GCA_003939415.1	Acinetobacter baumannii	Acinetobacter baumannii	97.89	3.9558	100	0.36	0	76	330275	3955796	120634	38.89
AB_381	SAMN10249121	GCA_003939445.1	Acinetobacter baumannii	Acinetobacter baumannii	97.78	3.89874	100	0.36	0	78	314215	3898744	131412	38.83
AB_369	SAMN10249029	GCA_003939465.1	Acinetobacter baumannii	Acinetobacter baumannii	97.91	3.86144	100	0.36	0	57	257475	3861436	138165	38.93
AB_374	SAMN10248939	GCA_003939475.1	Acinetobacter baumannii	Acinetobacter baumannii	97.8	3.90003	100	0.36	0	77	314214	3900028	131514	38.84
AB_368	SAMN10249093	GCA_003939505.1	Acinetobacter baumannii	Acinetobacter baumannii	97.91	3.93574	100	0.36	0	57	260380	3935742	164343	38.83
AB_364	SAMN10249057	GCA_003939525.1	Acinetobacter baumannii	Acinetobacter baumannii	97.77	3.88143	100	0.36	0	49	682633	3881426	170375	38.93
AB_359	SAMN10248941	GCA_003939545.1	Acinetobacter baumannii	Acinetobacter baumannii	97.8	3.93926	100	0.36	0	82	315929	3939262	131578	38.85
AB_353	SAMN10248957	GCA_003939565.1	Acinetobacter baumannii	Acinetobacter baumannii	97.6	3.78872	100	0	0	17	1115955	3788723	953912	38.73
AB_331	SAMN10248986	GCA_003939625.1	Acinetobacter baumannii	Acinetobacter baumannii	97.87	3.95675	100	0.36	0	69	255797	3956751	140410	38.84
AB_221	SAMN10249102	GCA_003939645.1	Acinetobacter baumannii	Acinetobacter baumannii	97.81	3.95445	100	0.36	0	115	246404	3954451	140410	38.88
AB_186	SAMN10249214	GCA_003939655.1	Acinetobacter baumannii	Acinetobacter baumannii	97.86	3.98021	100	0.36	0	87	250196	3980207	120951	38.82
AB_US_6	SAMN10249026	GCA_003939925.1	Acinetobacter baumannii	Acinetobacter baumannii	97.88	3.99343	99.93	0.36	0	102	364527	3982336	136175	39.05
AB_397	SAMN10249032	GCA_003939935.1	Acinetobacter baumannii	Acinetobacter baumannii	97.82	3.93995	100	0.36	0	83	261979	3939953	116945	38.85
AB_396	SAMN10249073	GCA_003939955.1	Acinetobacter baumannii	Acinetobacter baumannii	97.79	3.93986	100	0.36	0	82	262366	3939861	116945	38.85
[truncated: 1,957 more rows]
