# Supplementary material for: Precise Species Identification for Acinetobacter: a Genome-Based Study with Description of Two Novel Acinetobacter Species
Source: mSystems. 2021 May 26;6(3):e00237-21. doi: 10.1128/mSystems.00237-21 (PMC8269215; doi:10.1128/mSystems.00237-21)
Supplement: DATA SET S3 [file msystems.00237-21-sd003.xlsx]

## Sheet: Sheet1
Strain	BioSample	Accession number	NCBI species assignation	Closest species	Closest species strain	ANI, %	isDDH, %
P8-3-8	SAMN02470194	GCA_000214135.2	Acinetobacter sp	A. piscicola	LW15	88.77	34.4
WC-141	SAMN00761232	GCA_000313935.1	Acinetobacter sp	A. oleivorans	DR1	93.08	49.3
ANC 3681	SAMN01087830	GCA_000368805.1	Acinetobacter johnsonii	A. johnsonii	CIP 64.6	95.83	66.6
Acinetobacter sp 8I-beige	SAMEA6080463	GCA_902505955.1	Acinetobacter sp	A. johnsonii	CIP 64.6	95.69	65.6
C6	SAMEA56643418	GCA_900162715.1	Acinetobacter johnsonii	A. johnsonii	CIP 64.6	95.81	65.5
ANC 4105	SAMN01087867	GCA_000369485.1	Acinetobacter sp	A. dispersus	ANC 4105	95.61	62.4
NCCP 16014	SAMN12340932	GCA_009884975.1	Acinetobacter dispersus	A. dispersus	ANC 4105	95.57	62.2
NIPH 1859	SAMN01087859	GCA_000369765.1	Acinetobacter colistiniresistens	A. colistiniresistens	NIPH 2036	95.29	60.3
KCRI-45	SAMEA4646225	GCA_900406805.1	Acinetobacter haemolyticus	A. colistiniresistens	NIPH 2036	95.35	62.1
NIPH 284	SAMN01087868	GCA_000369425.1	Acinetobacter sp	A. modestus	NIPH 236	94.51	54.8
WPB103	SAMN10531494	GCA_003945465.1	Acinetobacter baumannii	A. modestus	NIPH 236	94.9	56.6
WCHA39	SAMN07138951	GCA_002165385.1	Acinetobacter sp	A. modestus	NIPH 236	94.78	57.1
WCHA29	SAMN07138950	GCA_002165335.1	Acinetobacter sp	A. modestus	NIPH 236	94.82	56
SwsAc4	SAMN15413276	GCA_013391535.1	Acinetobacter sp	A. modestus	NIPH 236	94.7	55
NIPH 817	SAMN01828166	GCA_000368405.1	Acinetobacter sp	A. oleivorans	DR1	95.2	61.3
JW	SAMN09836358	GCA_003410005.1	Acinetobacter sp	A. oleivorans	DR1	95.26	61.3
TUM15403	SAMD00175141	GCA_009003975.1	Acinetobacter oleivorans	A. oleivorans	DR1	95.24	61.3
TUM15548	SAMD00175282	GCA_009013815.1	Acinetobacter oleivorans	A. oleivorans	DR1	95.24	60.9
MDS7A	SAMN02472123	GCA_000386005.1	Acinetobacter sp	A. towneri	CIP 107472	93.8	52.9
5-2Ac02	SAMN05860603	GCA_001758345.1	Acinetobacter towneri	A. towneri	CIP 107472	93.96	53.4
ANC 4050	SAMN01828157	GCA_000399685.1	Acinetobacter pittii	A. lactucae	NRRL B-41902	94.01	53.5
ANC 3811	SAMN01828158	GCA_000399665.1	Acinetobacter calcoaceticus	A. oleivorans	DR1	94.28	55.8
A47	SAMN03143560	GCA_000805455.1	Acinetobacter sp	A. courvalinii	ANC 3623	88	31.9
ABBL016	SAMN04145627	GCA_001432505.1	Acinetobacter pittii	A. pittii	CIP 70.29	94.84	58
MB44	SAMN03571285	GCA_001483265.1	Acinetobacter johnsonii	A. johnsonii	CIP 64.6	95.84	65.6
XBB1	SAMN03268929	GCA_001484935.1	Acinetobacter johnsonii	A. johnsonii	CIP 64.6	95.7	66.2
AJ01M	SAMEA104166933	GCA_900199565.1	Acinetobacter johnsonii	A. johnsonii	CIP 64.6	95.73	65.2
M19	SAMN11047491	GCA_004337595.1	Acinetobacter johnsonii	A. johnsonii	CIP 64.6	95.9	66.7
LXL_C1	SAMN09652504	GCA_003335165.1	Acinetobacter johnsonii	A. johnsonii	CIP 64.6	95.82	65.5
SwsAc3	SAMN15413150	GCA_013391495.1	Acinetobacter sp	A. johnsonii	CIP 64.6	95.64	65.6
AJ_385	SAMN10249155	GCA_003940285.1	Acinetobacter johnsonii	A. johnsonii	CIP 64.6	95.83	65.8
GK2	SAMN04386095	GCA_001510805.1	Acinetobacter calcoaceticus	A. calcoaceticus	CIP 81.8	93.65	51.5
Acinetobacter calcoaceticus str. 2117	SAMEA4830816	GCA_900520355.1	Acinetobacter calcoaceticus	A. calcoaceticus	CIP 81.8	93.86	52.5
BMW17	SAMN04457777	GCA_001592855.1	Acinetobacter sp	A. johnsonii	CIP 64.6	95.6	64.9
18QD2AZ57W	SAMN13531404	GCA_009828985.1	Acinetobacter johnsonii	A. johnsonii	CIP 64.6	95.76	65.1
B23	SAMN06885783	GCA_012271875.1	Acinetobacter johnsonii	A. johnsonii	CIP 64.6	95.62	64.4
SwsAc2	SAMN15412820	GCA_013391465.1	Acinetobacter sp	A. johnsonii	CIP 64.6	95.9	65.7
JH7	SAMN12773519	GCA_009823385.1	Acinetobacter johnsonii	A. johnsonii	CIP 64.6	95.9	66
TGL-Y2	SAMN04002505	GCA_001612555.1	Acinetobacter sp	A. bohemicus	ANC 3994	80.2	22.1
SFA	SAMN04505917	GCA_001647535.1	Acinetobacter sp	A. lwoffii	NIPH 512	90.48	38.1
SFD	SAMN04505924	GCA_001647575.1	Acinetobacter sp	A. lwoffii	NIPH 512	90.55	38
SFB	SAMN04505912	GCA_001647545.1	Acinetobacter sp	Taxon 24B	ANC 4471	89.6	36.8
DSM 11652	SAMN05216500	GCA_900109815.1	Acinetobacter sp	A. cumulans	WCHAc060092	80.48	21.5
ANC 5600	SAMN06344897	GCA_002018395.1	Acinetobacter sp	Taxon 36	ANC 4945	95.48	62.6
CFCC 11171	SAMN04364088	GCA_003268405.1	Acinetobacter sp	Taxon 36	ANC 4945	95.34	62.3
ANC 4558	SAMN06641964	GCA_002135375.1	Acinetobacter sp	A. equi	114	81.73	23
ANC 4648	SAMN06641963	GCA_002135345.1	Acinetobacter sp	Taxon 35	ANC 4999	87.82	33
PR366	SAMN06837781	GCA_002137095.1	Acinetobacter pittii	A. pittii	CIP 70.29	95.08	59.4
UBA4954	SAMN06455157	GCA_002397425.1	Acinetobacter pittii	A. pittii	CIP 70.29	95.11	59.8
J00019	SAMN14734441	GCA_013009345.1	Acinetobacter sp	A. pittii	CIP 70.29	95	59.2
UBA801	SAMN06451076	GCA_002296655.1	Acinetobacter sp	A. towneri	CIP 107472	93.42	50.5
UBA3106	SAMN06456478	GCA_002365595.1	Acinetobacter sp	A. kookii	ANC 4667	88.29	32.6
SC36	SAMN03466611	GCA_002795165.1	Acinetobacter tandoii	A. tandoii	CIP 107469	87.13	29.9
PS-1	SAMN13893433	GCA_009939195.1	Acinetobacter sp	A. tandoii	CIP 107469	86.66	29
SE63	SAMN12228392	GCA_006965565.1	Acinetobacter tandoii	A. tandoii	CIP 107469	86.59	28.7
KCJK7889	SAMN08887213	GCA_003053325.1	Acinetobacter pittii	A. pittii	CIP 70.29	95.5	62.5
KU 013TH	SAMN08517487	GCA_004360195.1	Acinetobacter sp	A. pittii	CIP 70.29	95.61	63
KU 011TH	SAMN08517484	GCA_004360215.1	Acinetobacter sp	A. pittii	CIP 70.29	95.6	63
LC510	SAMN03493513	GCA_001005885.2	Acinetobacter pittii	A. pittii	CIP 70.29	95.65	62.2
AM	SAMN08942760	GCA_003105055.1	Acinetobacter sp	A. tandoii	CIP 107469	92	43.2
KCRI-348C	SAMEA4646222	GCA_900406815.1	Acinetobacter haemolyticus	A. haemolyticus	CIP 64.3	92.5	46.7
CFCC 10889	SAMN04364060	GCA_003268395.1	Acinetobacter sp	A. wuhouensis	WCHA60	85.29	29.1
2JN-4	SAMN10250522	GCA_003687745.1	Acinetobacter sp	A. halotolerans	JCM 31009	95.44	59.7
B51(2017)	SAMN08195253	GCA_003711395.1	Acinetobacter sp	A. gandensis	ANC 4275	80.94	21.9
AJ-1	SAMN14564659	GCA_013186005.1	Acinetobacter johnsonii	A. lwoffii	NIPH 512	81.29	22.7
AJ1	SAMN14564649	GCA_012371395.1	Acinetobacter johnsonii	A. gandensis	ANC 4275	81.06	21.9
2012N08-034	SAMN09069678	GCA_003359215.2	Acinetobacter pittii	A. pittii	CIP 70.29	95.95	65.4
Marseille-P8049	SAMEA5131891	GCA_900625095.1	Acinetobacter sp	A. ursingii	CIP 107286	84.88	26.8
AJ_082	SAMN10249157	GCA_003939325.1	Acinetobacter johnsonii	A. johnsonii	CIP 64.6	95.75	65.9
IC001	SAMN07298690	GCA_003952785.1	Acinetobacter johnsonii	A. johnsonii	CIP 64.6	95.86	66.6
C1T1-2_a	SAMN10784977	GCA_004152775.1	Acinetobacter piscicola	A. sichuanensis	WCHAc060041	86.05	28.5
Marseille-Q1623	SAMEA6593251	GCA_902809895.1	Acinetobacter sp	A. sichuanensis	WCHAc060041	86.13	28.6
ANC 4910	SAMN10994893	GCA_004331035.1	Acinetobacter sp	A. tandoii	CIP 107469	91	40
ANC 4178	SAMN10994882	GCA_004331175.1	Acinetobacter sp	A. tandoii	CIP 107469	91.25	40.6
ANC 4249	SAMN10994884	GCA_004331185.1	Acinetobacter sp	Taxon 24B	ANC 4471	95.48	61
ANC 4862	SAMN10994892	GCA_004336635.1	Acinetobacter sp	Taxon 24A	ANC 4655	92.69	47.2
JUb89	SAMN10361118	GCA_004345325.1	Acinetobacter calcoaceticus	A. pullicarnis	S23	79.81	21.2
3664	SAMN09081308	GCA_004364945.1	Acinetobacter sp	A. calcoaceticus	CIP 81.8	95.97	65.8
RF15A	SAMN08224479	GCA_007570885.1	Acinetobacter sp	A. variabilis	NIPH 2171	83.02	24.6
RF15B	SAMN08224480	GCA_007558235.1	Acinetobacter sp	A. variabilis	NIPH 2171	83	24.5
10FS3-1	SAMN11349729	GCA_013343215.1	Acinetobacter sp	A. variabilis	NIPH 2171	83.51	25.6
C16S1	SAMN12734637	GCA_008630915.1	Acinetobacter sp	A. haemolyticus	CIP 64.3	93.7	50.1
YIM 103518	SAMN13221118	GCA_009707625.1	Acinetobacter sp	A. pullorum	B301	87.32	30.6
SCsl29	SAMN11928044	GCA_009822135.1	Acinetobacter variabilis	A. variabilis	NIPH 2171	95.33	62.9
GFQ9D191M	SAMN14149130	GCA_011174875.1	Acinetobacter sp	A. variabilis	NIPH 2171	95.23	62.3
Marseille-Q1618	SAMEA6593249	GCA_902809855.1	Acinetobacter sp	A. defluvii	WCHA30	91.33	42.3
Marseille-Q1620	SAMEA6619557	GCA_902825285.1	Acinetobacter sp	A. gerneri	CIP 107464	81.13	22.2
Tr-809	SAMN12703545	GCA_011753255.1	Acinetobacter sp	A. dispersus	ANC 4105	91.34	41.3
SFB21	SAMEA6506343	GCA_902753875.1	Acinetobacter bouvetii	Taxon 32	ANC 4218	85.48	27.8
A1	SAMN14564650	GCA_012371315.1	Acinetobacter sp	A. towneri	CIP 107472	88.81	32.8
ANC 5378	SAMN14763635	GCA_013004315.1	Acinetobacter sp	Taxon 24A	ANC 4655	92.8	47.2
ANC 5414	SAMN14763637	GCA_013004295.1	Acinetobacter sp	Taxon 24A	ANC 4655	92.74	47
ANC 4277	SAMN14763630	GCA_013004275.1	Acinetobacter sp	Taxon 24A	ANC 4655	95.98	64.1
Ac_5812	SAMN04961602	GCA_013072695.1	Acinetobacter sp	Genomic sp. 16	CIP 70.18	92.7	47.2
