# Supplementary material for: Precise Species Identification for Acinetobacter: a Genome-Based Study with Description of Two Novel Acinetobacter Species
Source: mSystems. 2021 May 26;6(3):e00237-21. doi: 10.1128/mSystems.00237-21 (PMC8269215; doi:10.1128/mSystems.00237-21)
Supplement: DATA SET S4 [file msystems.00237-21-sd004.xlsx]

## Sheet: ANI
ANI	Acinetobacter albensis	Acinetobacter apis	Acinetobacter baumannii	Acinetobacter baylyi	Acinetobacter beijerinckii	Acinetobacter bereziniae	Acinetobacter bohemicus	Acinetobacter boissieri	Acinetobacter bouvetii	Acinetobacter brisouii	Acinetobacter calcoaceticus	Acinetobacter celticus	Acinetobacter chengduensis	Acinetobacter chinensis	Acinetobacter colistiniresistens	Acinetobacter courvalinii	Acinetobacter cumulans	Acinetobacter defluvii	Acinetobacter dispersus	Acinetobacter equi	Acinetobacter gandensis	Acinetobacter gerneri	Acinetobacter guerrae	Acinetobacter guillouiae	Acinetobacter gyllenbergii	Acinetobacter haemolyticus	Acinetobacter halotolerans	Acinetobacter harbinensis	Acinetobacter indicus	Acinetobacter johnsonii	Acinetobacter junii	Acinetobacter kookii	Acinetobacter kyonggiensis	Acinetobacter lactucae	Acinetobacter lanii	Acinetobacter larvae	Acinetobacter lwoffii	Acinetobacter marinus	Acinetobacter modestus	Acinetobacter nectaris	Acinetobacter nosocomialis	Acinetobacter oleivorans	Acinetobacter parvus	Acinetobacter piscicola	Acinetobacter pittii	Acinetobacter populi	Acinetobacter pragensis	Acinetobacter proteolyticus	Acinetobacter pseudolwoffii
Acinetobacter albensis		77.86	78.81	78.49	78.7	79.06	83.06	77.93	79.66	78.75	78.87	80.84	79.6	79.49	78.9	78.9	79.71	79.48	78.98	79.35	79.93	79.11	78.81	79.38	78.99	78.75	78.76	80.93	79.57	80.36	78.65	80.76	82.67	78.85	79.83	78.18	79.51	77.78	78.81	77.99	78.8	78.85	78.86	79.41	78.89	77.72	79.79	78.76	79.54
Acinetobacter apis	77.74		78.03	77.69	77.59	77.87	77.71	79.09	77.32	78.2	77.81	77.76	78.08	77.69	77.64	77.84	77.69	77.73	77.95	77.81	77.95	77.75	77.69	77.72	77.75	77.73	77.67	77.59	78.09	77.72	77.73	77.68	77.64	77.75	77.77	77.41	77.88	77.58	77.77	79.02	77.77	78.05	77.87	77.8	77.75	77.56	77.36	77.85	77.72
Acinetobacter baumannii	78.79	78.11		79.26	79.92	79.27	78.8	77.85	78.65	79.25	87.21	78.74	79.05	78.84	79.65	79.89	79.22	79.43	79.79	79.23	79.24	79.42	79.27	78.99	80.08	79.9	79.71	78.48	79.19	79.32	80.11	79.24	79.2	88.46	78.94	78.14	79.1	78.07	80.23	78.76	91.93	88.1	79.66	78.93	89.11	77.76	78.59	79.86	78.58
Acinetobacter baylyi	78.65	77.82	79.34		79.35	79.2	79.14	78.22	78.74	79.17	79.55	78.66	78.74	78.84	79.22	79.36	78.56	78.77	79.53	79.05	78.84	79.09	80.33	78.88	79.23	79.28	79.03	78.72	78.91	79.2	79.22	78.48	78.95	79.4	78.61	78.68	79.18	77.82	79.36	78.45	79.27	79.88	79.18	78.92	79.56	77.99	78.62	79.1	78.79
Acinetobacter beijerinckii	78.85	77.86	79.87	79.37		79.47	79.49	78.18	78.93	79.54	80.35	79.05	78.86	79.45	83.23	82.87	78.76	79.18	84.17	79.24	79.15	79.48	79.25	80.03	83.47	83.81	82.65	78.63	79.29	79.67	85.01	79.02	79.42	80.05	79.12	78.53	79.27	78.08	84.46	78.7	79.92	80.33	83.07	79.23	80.06	78.06	79.05	83.55	79.03
Acinetobacter bereziniae	79.16	77.81	79.51	79.07	79.29		79.59	77.75	79.43	79.36	79.16	79.44	79.42	80.13	81.57	79.22	79.34	82.45	79.17	79.48	79.75	80.25	78.94	83.86	79.92	79.18	78.75	79	80.57	80.29	79.62	79.42	79.85	78.89	79.9	78.57	79.88	78.34	79.29	78.21	79.25	79.05	80.12	81.8	79.13	78.11	79.13	79.93	79.49
Acinetobacter bohemicus	82.83	77.71	78.86	79.15	79.6	79.79		77.92	80.16	79.5	79.37	81.45	79.96	79.96	79.05	79.25	80.51	79.89	79.52	80.26	80.63	79.84	78.92	80.04	79.23	79.21	79.04	81.95	79.95	81.21	79.35	81.9	93.1	79	80.25	78.71	80.46	77.88	79.59	78.25	79.43	79.32	79.7	80.2	79.22	77.96	80.19	79.36	80.37
Acinetobacter boissieri	77.71	78.63	77.8	78.3	77.86	77.73	77.9		78.17	78.06	77.84	77.9	77.72	77.53	77.64	78.26	77.72	77.63	77.89	77.69	77.74	77.89	77.85	77.74	78.04	78.07	77.96	77.79	78.4	77.7	77.84	77.67	77.66	77.79	77.62	77.89	77.92	77.91	78.25	79.19	77.64	77.95	78.04	77.76	77.8	77.67	77.78	77.95	78.05
Acinetobacter bouvetii	79.35	77.59	78.58	78.67	78.92	79.64	80.1	78.27		79.25	78.92	81.43	80.71	79.99	78.52	79.03	81	79.35	78.98	79.95	80.73	79.26	78.72	79.68	78.75	78.57	78.52	79.18	80.02	81.24	78.95	80.49	79.78	78.71	79.65	78.51	80.2	77.94	79.12	78.15	78.88	78.71	79.2	79.5	79.11	77.91	85.66	78.93	80.22
Acinetobacter brisouii	78.7	78.11	79.2	79.12	79.19	79.3	79.36	77.94	79.1		79.41	78.93	78.89	79.43	78.85	79.11	79.09	78.83	79.58	79.43	79.35	79.44	78.78	78.91	79.12	79.14	78.86	78.49	79.47	79.32	79.3	78.98	79.21	79.26	79.13	78.36	78.93	78.03	79.51	78.92	79.43	79.55	79.61	78.64	79.68	77.94	78.94	79.07	79.03
Acinetobacter calcoaceticus	78.92	78.05	87.18	79.57	80.03	79.06	79.36	77.84	78.95	79.38		78.96	79.23	79.11	79.71	80.39	79.19	79.07	80.19	79.98	79.35	79.57	79.34	79	80.14	80.17	80.04	78.56	79.21	79.49	80.2	79.19	79.18	90.13	79.01	78.68	79.24	78.12	80.4	78.9	87.14	91.92	80.14	79.14	90.22	78.07	78.59	79.99	78.83
Acinetobacter celticus	80.63	77.78	78.69	78.7	78.99	79.44	81.22	77.8	81.48	79.09	78.94		80.95	79.79	78.87	79.01	80.69	79.89	79.12	80.14	80.76	79.33	78.49	79.55	78.93	78.94	78.78	79.62	79.58	80.58	78.72	80.26	81.16	78.65	79.95	78.45	79.84	77.75	78.91	78.49	78.94	78.58	78.94	79.88	78.87	77.59	81.77	79.02	80.16
Acinetobacter chengduensis	79.6	78.05	78.98	78.46	78.86	79.38	79.96	77.8	80.72	78.77	79.02	80.73		80.15	79.03	79.02	88.87	79.73	79.23	80.36	81.65	79.79	78.64	79.39	78.81	79.19	78.89	79.08	80.17	80.85	79.03	80.53	80.08	78.97	79.97	78.02	80.5	78.13	79.06	77.95	78.81	79.16	78.67	79.73	79.03	77.28	80.79	78.93	80.4
Acinetobacter chinensis	79.44	77.6	79.03	78.97	79.4	80.25	79.84	78.29	80.13	79.35	79.22	79.61	80.16		78.76	79.18	80.52	80.63	79.23	80.09	80.5	80.06	78.62	80.33	79.2	79.6	78.68	79.11	80.18	80.59	79.22	80.17	79.75	78.93	79.73	78.8	79.76	78.1	79.13	78.51	79.42	79.44	79.8	80.08	79.43	78.24	79.83	79.04	80.05
Acinetobacter colistiniresistens	78.91	77.61	79.86	79.19	83.25	81.8	79.23	77.9	78.71	79.06	79.78	78.95	79.27	78.62		85.44	78.95	82	86.55	79.19	79.12	79.19	79.41	79.71	88.78	82.65	82.32	78.4	79.36	79.26	82.37	78.98	79.88	79.85	79.02	78.01	79.34	78.26	83.84	78.03	79.96	79.97	82.82	79.13	79.99	77.69	78.52	88.3	78.94
Acinetobacter courvalinii	78.84	77.97	79.95	79.32	82.84	79.18	79.42	78.23	78.88	79.36	80.42	78.92	78.85	79.22	85.26		79.06	78.88	85.77	79.42	79.13	79.37	79.07	79.1	85.43	82.24	81.9	78.76	79.48	79.56	82.29	79.02	79.1	80.21	79.25	78.45	79.39	77.88	83.2	78.63	80.37	80.51	83.05	79.06	80.51	78.01	78.72	86.09	79.04
Acinetobacter cumulans	79.66	77.93	79.36	78.52	78.93	79.3	80.6	77.54	80.75	78.97	79.1	80.69	88.7	80.41	78.93	78.89		79.74	79.1	80.24	81.77	79.48	78.67	79.46	78.79	78.93	78.72	78.94	80.31	80.86	79	80.39	80.15	79.13	80.16	78.16	80.68	77.63	79	78.23	79.09	79.25	79.12	79.51	79.25	77.68	80.73	78.89	80.4
Acinetobacter defluvii	79.38	77.92	79.34	78.81	78.87	82.41	79.58	77.91	79.24	79.01	79.06	79.66	79.68	80.59	82.06	78.74	79.87		79.15	79.79	79.9	80.2	78.8	80.56	79.19	79.07	79.01	79.03	79.77	79.78	79.2	79.62	79.8	79.04	79.68	78.59	79.47	78.06	79.22	78.56	79.01	78.88	79.25	81.01	78.96	77.9	79.39	79.42	79.43
Acinetobacter dispersus	78.78	78.12	79.7	79.43	84.13	79.29	79.51	77.66	79.11	79.32	80.2	79.21	79.21	79.27	86.66	85.77	79.32	79.18		79.4	79.54	79.58	79.42	79.24	88.22	82.84	82.41	78.8	79.54	79.57	82.73	79.19	79.19	79.94	79.33	78.82	79.36	78.15	84.5	78.83	79.96	80.11	83.31	79.25	80.04	77.93	78.76	89.05	79.19
Acinetobacter equi	79.45	78.04	79.46	78.84	79.48	79.58	80.21	77.76	80.04	79.78	79.82	80.25	80.34	80.3	79.08	79.4	80.4	79.84	79.68		80.48	79.74	78.84	79.78	79.34	79.27	79	79.19	80.23	80.34	79.38	80.16	80.06	79.32	80.05	78.8	80.14	78.38	79.71	78.83	79.72	79.71	79.45	79.83	79.5	77.93	79.75	79.2	80.24
Acinetobacter gandensis	79.82	77.87	78.96	79.08	79.16	79.8	80.48	77.84	80.65	79.31	79.39	80.94	81.76	80.5	79.06	79.07	81.79	79.98	79.38	80.47		79.72	78.73	79.66	79.07	78.88	78.61	79.51	80.45	81.1	79.21	80.46	80.39	78.96	80.22	78.57	80.97	78.22	79.22	78.08	79.27	79.2	79.34	79.85	79.14	77.84	80.69	79.04	80.51
Acinetobacter gerneri	79.33	77.74	79.39	79.23	79.3	80.22	79.72	78.05	79.4	79.58	79.56	79.31	79.83	80.14	79.11	79.34	79.61	80.12	79.21	79.72	79.85		78.9	79.95	79.17	79.42	78.92	79.15	80.28	80.06	79.63	79.6	79.64	79.41	79.73	78.76	79.99	78.17	79.48	78.82	79.3	79.37	79.85	80.17	79.87	78.26	79.35	79.21	79.64
Acinetobacter guerrae	78.91	77.93	79.3	80.31	79.18	79	78.9	78.2	78.73	78.92	79.37	78.79	78.75	78.82	79.28	78.98	78.54	78.86	79.4	79.01	78.72	78.99		78.69	79.22	79.39	79.08	78.42	79.06	78.8	79.19	78.81	78.96	79.22	78.64	78.35	78.71	78.35	79.17	78.37	79.37	79.29	79.39	78.87	79.34	78.03	78.4	79.46	78.81
Acinetobacter guillouiae	79.42	77.81	78.94	78.73	80.15	83.89	79.87	77.79	79.36	78.88	79.03	79.46	79.51	80.39	79.54	79.14	79.52	80.58	79.17	79.88	79.62	80.04	78.73		79.14	79.28	78.96	79.3	80	79.9	79.91	79.61	79.91	78.92	79.64	78.58	79.76	78.36	79.7	78.28	78.92	78.92	79.89	82.54	79.01	78.05	79.19	79.58	79.29
Acinetobacter gyllenbergii	79.04	77.83	80.06	79.44	83.4	79.81	79.33	78.18	79.25	79.3	80.06	78.83	78.82	79.16	88.68	85.39	78.81	79.25	88.13	79.35	79.15	79.6	79.13	79.35		82.51	82.33	78.74	79.65	79.57	82.54	79.14	79.64	79.95	79.1	78.45	79.33	78.17	84.39	78.63	80.26	79.85	83.28	79.29	80.2	78.16	79.12	91.69	79.1
Acinetobacter haemolyticus	78.86	77.6	80.14	79.2	83.76	79.38	79.39	77.88	78.79	79.01	80.09	78.98	79.28	79.53	82.42	82.37	79	78.96	82.8	79.24	78.97	79.49	79.2	79.34	82.78		83.91	78.51	79.6	79.63	83.66	78.94	79.43	79.95	79.11	78.35	79.35	78.1	82.93	78.32	80.03	80.06	82.99	79.15	80.39	78.37	78.65	82.61	78.97
Acinetobacter halotolerans	78.95	77.74	79.82	79.18	82.57	78.84	79.11	78.11	78.62	78.97	80.01	78.73	79.1	78.63	82.16	81.92	78.81	78.92	82.52	79	78.88	78.9	79.15	78.98	82.34	83.92		78.55	78.96	78.92	82.26	78.81	79.14	80.01	78.63	78.35	79.36	78.08	82.54	78.28	79.85	79.87	82.04	78.92	79.7	77.98	78.85	82.41	79.1
Acinetobacter harbinensis	81.03	77.67	78.72	78.74	78.75	79.08	81.72	77.94	79.2	78.91	78.86	79.68	79.21	79.41	78.56	78.87	79.24	79.03	78.76	79.18	79.73	79.41	78.63	79.33	78.67	78.68	78.54		79.69	79.9	78.63	80.52	81.77	78.61	79.6	78.43	79.66	78.83	79.26	78.47	78.65	78.63	79.19	79.38	78.74	78.25	79.14	78.49	79.57
Acinetobacter indicus	79.49	78.1	79.24	79.18	79.24	80.51	80.02	78.29	79.99	79.39	79.3	79.77	80.3	80.08	79.39	79.29	80.55	79.68	79.45	80	80.44	80.07	78.73	80.03	79.82	79.66	78.92	79.93		81.15	79.75	81.03	80.04	79.17	79.75	78.9	81.93	78.61	80.23	78.88	79.37	79.49	80.14	79.79	79.37	78.13	79.83	80.06	81.51
Acinetobacter johnsonii	80.2	77.61	79.06	79.15	79.4	80.02	81.2	77.61	81.3	79.24	79.26	80.23	80.77	80.44	79.22	79.41	81.06	79.89	79.59	80.1	81.03	80.09	78.67	80.04	79.73	79.65	79.03	79.92	81.19		79.91	80.5	80.93	79.02	80.67	78.32	81.23	78.75	79.98	78.52	79.31	79.53	80.73	80.33	79.63	77.96	80.28	79.4	80.7
Acinetobacter junii	78.74	77.68	80.28	79.38	85.09	79.64	79.46	77.73	79.07	79.47	80.47	78.88	79.06	79.45	82.37	82.34	79.16	79.3	82.84	79.56	79.16	79.54	79.35	79.96	82.75	83.93	82.18	78.83	79.98	80.25		79.13	79.52	80.13	79.3	78.88	80.26	78.4	83.99	78.75	80.34	80.26	84.38	79.38	80.27	78.05	78.91	82.72	78.85
Acinetobacter kookii	80.95	77.67	79.24	78.64	78.9	79.57	81.93	77.95	80.57	79.08	79.24	80.36	80.37	80.21	79.08	79.33	80.47	79.76	79.18	80.17	80.51	79.57	78.77	79.65	79.05	79.3	78.93	80.52	81.07	80.59	79.14		81.95	79.34	80.03	78.27	81.07	78.03	79.13	78.53	79.24	79.12	79.42	79.83	79.2	77.83	80.42	79.26	81.08
Acinetobacter kyonggiensis	82.7	77.83	79.23	78.78	79.28	80	93.07	77.9	80	79	79.23	81.18	80.18	79.85	79.52	79.07	80.15	79.71	79.08	79.86	80.47	79.75	78.93	80.01	79.47	79.29	78.99	81.84	79.96	80.85	79.47	82.01		78.96	80.29	78.18	80.42	78	79.67	78.03	78.98	79.2	79.76	80.2	78.97	77.54	80.03	79.91	79.89
Acinetobacter lactucae	78.68	77.85	88.58	79.21	79.71	78.83	78.94	77.8	78.63	79.12	90.22	78.75	78.98	78.69	79.62	80.03	79.17	78.8	79.92	79.23	79.04	79.28	79.23	78.8	79.92	79.83	79.92	78.4	79.21	78.96	80.15	79.2	79.06		78.85	77.99	78.86	77.82	80.18	78.45	88.09	91.45	79.78	78.88	93.47	77.74	78.62	79.93	78.83
Acinetobacter lanii	79.96	77.91	79	78.91	79.46	79.92	80.33	77.92	79.71	79.45	79.37	80.04	80.13	79.71	78.84	79.47	80.17	79.62	79.1	80.19	80.21	79.56	78.58	79.79	79.21	79.22	78.94	79.67	79.8	80.56	79.55	80.08	80.07	78.7		78.66	80.34	78.09	79.2	78.9	79.38	79.45	79.49	79.42	78.93	78.14	79.5	79.08	80.1
Acinetobacter larvae	78.38	77.63	78.13	78.84	78.7	78.69	78.66	77.85	78.48	78.81	78.6	78.09	77.98	78.45	78.06	78.85	78.16	78.53	78.49	78.71	78.42	78.89	78.2	78.62	78.21	78.25	78.48	78.28	78.85	78.68	78.63	78.31	78.3	77.91	78.75		78.74	77.88	78.7	78.54	78.47	78.33	78.88	78.34	78.5	78.03	78.04	78.51	78.38
Acinetobacter lwoffii	79.65	78.07	79.2	79.12	79.53	79.93	80.23	77.95	80.2	79.38	79.44	79.94	80.52	79.88	79.43	79.53	80.66	79.61	79.35	79.97	81.03	80.18	78.74	79.84	79.38	79.48	79.08	79.65	81.85	81.48	80.38	80.92	80.34	79.11	80.18	78.77		79.16	80.05	78.54	79.4	79.25	79.96	79.24	79.24	78.1	79.9	79.57	88.88
Acinetobacter marinus	78.09	77.91	78.2	78.07	78.22	78.57	77.81	77.72	78.69	78.26	78.14	78	78.08	78.17	78.38	78.01	78.05	77.97	78.23	78.4	78.19	78.18	78.25	78.72	78.22	78.48	78.18	78.95	78.88	78.84	78.37	78.4	78.11	78.08	78.09	78.09	79.07		78.95	78.26	78.13	78.17	79.03	77.64	78.07	78.12	78.23	78.57	78.39
Acinetobacter modestus	78.91	77.91	80.17	79.53	84.47	79.04	79.51	78.06	78.96	79.36	80.46	79.04	78.93	79.03	83.84	83.35	78.93	79.15	84.57	79.51	79.3	79.41	79.26	79.91	84.31	82.95	82.58	79.18	80.01	79.82	83.96	79.3	79.69	80.15	78.98	78.42	79.93	78.69		78.88	80.14	80.37	85.86	79.36	80.41	78.23	78.77	84.53	79.05
Acinetobacter nectaris	78.08	78.86	78.86	78.44	78.64	78.44	78.51	79.06	78.38	79.05	78.74	78.52	78.16	78.32	77.99	78.56	78.26	78.42	78.66	78.88	78.35	78.86	78.27	78.38	78.61	78.66	78.05	78.33	78.77	78.47	78.4	78.55	78.12	78.36	78.57	78.42	78.47	78.25	78.59		78.82	78.69	78.86	78.28	78.78	78.16	78.17	78.26	78.27
Acinetobacter nosocomialis	78.71	77.87	91.98	79.29	79.9	79.21	79.36	77.6	78.87	79.59	87.25	79.03	79.09	79.26	79.84	80.27	79.07	79.05	79.96	79.67	79.4	79.61	79.4	78.99	80.1	79.91	79.72	78.55	79.54	79.58	80.36	79.09	78.94	88.03	79.47	78.52	79.2	77.94	80.27	78.83		88.03	80.28	79.11	88.58	77.86	78.69	79.85	78.91
Acinetobacter oleivorans	78.75	77.99	88.05	80.36	79.96	79.13	79.35	77.89	79.02	79.61	91.83	78.89	79.27	79.13	79.81	80.47	79.24	78.76	80.52	79.92	79.27	79.67	79.32	79.25	80.04	80.3	80.01	78.59	79.36	79.6	80.46	79.18	79.2	91.39	79.6	78.5	79.42	77.96	80.41	78.96	88.03		80.28	78.93	91.62	78.1	78.77	80.01	78.97
Acinetobacter parvus	78.79	77.96	79.83	79.28	83.23	80.01	79.38	78.3	79.19	79.68	80.21	78.95	78.97	79.64	83.12	83.03	79.19	79.44	83.34	79.65	79.66	79.92	79.36	80.25	83.28	82.88	82.01	79.13	80.55	81.03	84.75	79.35	79.61	80.1	79.64	78.63	80.2	78.92	86.01	78.84	80.19	80.2		79.97	80.43	78.19	78.81	83.23	79.13
Acinetobacter piscicola	79.42	77.69	79	78.86	79.22	81.78	79.98	77.74	79.57	78.64	78.99	79.85	79.61	80.09	78.84	79.16	79.79	80.86	79.22	79.77	79.81	80.27	78.69	82.69	79.22	79.1	78.95	79.23	79.72	80.26	79.3	79.86	80.23	78.91	79.63	78.22	79.17	77.83	79.29	78.2	78.93	79.06	80.2		79.09	77.74	79.32	79.38	79.38
Acinetobacter pittii	78.9	77.73	89.08	79.39	80.22	79.11	79.46	77.86	78.86	79.47	90.12	78.96	79.07	79.32	79.87	80.27	79.27	79	80.24	79.48	79.37	79.51	79.48	79.1	79.93	80.47	79.94	78.73	79.49	79.56	80.44	79.06	79.19	93.45	78.93	78.65	79.2	78.02	80.34	78.46	88.47	91.6	79.96	79		78.08	78.65	79.95	79.13
Acinetobacter populi	77.95	77.33	77.74	77.96	78.05	77.9	77.95	77.41	77.8	77.96	77.98	77.81	77.47	78.12	77.7	78.13	77.91	78.01	78.13	78.05	77.79	78.17	78.02	78.06	78.09	78.29	78.02	78.02	78.15	77.89	78.22	77.83	77.83	78.03	77.99	77.92	77.85	78.12	78.25	78.09	78	77.97	78.25	77.93	78.01		77.87	78.14	77.83
Acinetobacter pragensis	79.62	77.63	78.52	78.45	78.66	79.21	79.86	78.05	85.65	78.85	78.61	81.71	80.68	79.84	78.43	78.77	80.76	79.37	78.63	79.78	80.36	79.17	78.44	79.11	78.78	78.62	78.63	79.1	79.78	80.28	78.82	80.42	79.89	78.45	79.62	78.31	79.92	77.63	78.81	78.28	78.48	78.63	78.84	79.15	78.56	77.86		78.79	80.07
Acinetobacter proteolyticus	78.67	78.24	79.95	79.2	83.46	79.9	79.35	77.99	78.87	79.35	80.16	78.99	79.1	79.11	88.44	86.09	78.87	79.4	88.89	79.35	79.32	79.35	79.24	79.85	91.71	82.38	82.41	78.66	80.34	79.31	82.68	79.18	79.98	79.98	79.03	78.32	79.45	78.5	84.32	78.59	80.05	80.09	83.26	79.43	80	78.25	78.92		78.88
Acinetobacter pseudolwoffii	79.87	78.01	78.76	78.81	78.95	79.52	80.13	78.22	80.32	79.32	78.91	80.19	80.26	79.84	79.05	79.14	80.7	79.53	79.13	80.01	80.62	79.5	78.78	79.38	78.96	79.04	78.92	79.56	81.4	80.9	79.15	80.97	80.15	78.83	80.23	78.47	88.89	78.5	79.36	78.35	79.09	79.08	79.15	79.59	78.82	77.73	80.19	79.24
Acinetobacter pullicarnis	78.5	77.8	78.43	78.5	79	79.48	79.14	77.98	78.63	78.94	78.65	78.92	78.68	78.96	78.91	78.74	78.76	79.1	78.87	79.03	78.67	79.3	78.4	78.93	78.49	79.12	78.44	78.79	79.71	80.12	78.79	78.74	79.17	78.41	79.12	78.91	79.56	77.99	78.89	78.94	78.8	78.92	79.89	78.9	78.8	77.98	78.56	78.71	79.18
Acinetobacter pullorum	79.89	77.91	79.12	79.12	79.32	79.65	80.78	77.96	80.37	79.18	79.41	80.69	80.8	80.33	79.11	79.13	80.87	79.76	79.29	81.16	81.12	80.38	78.64	80.12	79.09	79.43	78.76	79.71	80.68	81.15	79.74	80.18	80.73	79.12	80.63	78.27	81.2	78.14	79.49	78.64	79.44	79.48	79.83	80.2	79.54	78.1	80.08	79.03	80.63
Acinetobacter puyangensis	77.8	77.4	77.58	77.39	77.59	77.8	77.5	77.34	77.37	77.67	77.6	77.46	77.37	77.69	77.64	77.88	77.34	77.53	77.39	77.56	77.54	77.83	77.92	77.66	77.67	77.73	77.59	77.62	77.77	77.6	77.69	77.72	77.47	77.66	77.52	77.64	77.58	77.99	77.95	77.68	77.59	77.48	78.1	77.71	77.68	91.67	77.32	77.55	77.59
Acinetobacter qingfengensis	77.67	77.58	77.89	78.03	77.98	78.24	78.1	77.87	78.19	78.46	77.97	77.94	77.7	77.79	77.62	78.3	77.82	77.95	78.55	78.35	78.1	78.53	78.18	77.96	78.1	78.16	78.22	77.85	78.02	78.16	78.42	78.08	78.04	77.67	77.77	77.87	77.81	77.94	78.14	78.06	78.1	77.9	78.28	77.9	78.06	79.58	77.77	78.21	78.06
Acinetobacter radioresistens	78.45	77.76	79.16	79.17	78.58	79.43	79.08	77.87	78.75	79.03	79.33	78.63	78.97	79.13	78.77	78.83	79.11	78.82	78.67	79.2	79.22	79.2	78.74	79.4	78.49	78.78	78.5	79.56	80.67	79.78	79.07	79.26	79.1	78.74	78.95	78.17	80.07	78.99	79.72	78.59	79.27	79.1	79.47	78.97	79.09	78	78.58	78.98	79.52
Acinetobacter rongchengensis	79.48	77.99	79.37	78.91	79.42	82.98	80.04	77.79	79.36	79.13	78.99	79.77	79.52	80.09	81.37	79	79.56	83.08	79.19	79.86	79.94	80.13	78.89	82.02	79.35	79.22	79.02	79.18	79.69	80.03	79.11	79.78	80.17	78.98	79.76	78.21	79.12	78.42	79.53	78.08	79.22	79.1	79.18	89.69	78.98	78.02	79.09	79.8	79.42
Acinetobacter rudis	78.61	77.92	78.55	78.36	78.71	78.79	78.99	77.9	78.65	78.84	78.36	78.42	78.66	78.72	78.4	78.49	78.6	78.71	78.76	78.53	78.74	79.08	78.45	78.54	78.35	78.69	78.37	78.26	78.64	78.68	78.54	78.71	78.88	78.57	78.87	78.81	78.56	78.02	78.54	78.21	78.57	78.73	78.84	78.76	78.57	77.81	78.48	78.76	78.43
Acinetobacter schindleri	79.35	77.71	79.08	78.98	79.14	80.42	79.77	78.12	80.03	79.54	79.39	79.8	80.76	79.83	79.24	79.26	80.72	80.05	79.43	80.26	80.85	79.58	78.71	79.36	79.39	79.16	78.64	79.02	81.52	80.97	79.48	80.69	79.81	79.04	80.22	78.7	83.39	78.46	79.63	78.5	79.38	79.37	79.77	79.33	79.32	77.88	79.95	79.22	82.33
Acinetobacter seifertii	79.05	77.84	90.19	80.13	80.29	80	79.47	78.06	78.91	79.54	87.41	78.67	79.28	79.5	80.26	80.37	79.47	79.35	80.07	79.77	79.48	79.76	79.36	79.42	80.9	80.6	79.96	78.92	80.07	80.14	80.58	79.38	79.69	88.36	79.43	78.53	79.96	78.09	80.5	78.56	92	88.83	80.27	79.38	88.81	78.06	78.85	80.34	78.99
Acinetobacter shaoyimingii	79.65	77.67	78.88	79.22	79.18	80.02	80.32	77.71	80.14	79.52	79.4	79.98	80.08	80.03	79.21	79.33	79.92	79.87	79.52	80.19	80.58	80	78.77	80.2	79.14	79.15	78.85	79.35	79.83	80.21	79.2	80.21	80.32	79.03	81.41	78.67	80.29	78.09	79.48	78.59	79.31	79.38	79.49	80.02	79.23	78.18	79.73	79.25	79.99
Acinetobacter sichuanensis	79.7	77.99	79.48	78.87	79.36	82.45	80.12	78.07	79.62	79.21	79.15	79.73	80.09	80.85	81.48	79.05	80.06	84.24	79.17	80.13	80.14	80.25	78.83	80.92	79.24	79.09	79.09	79.11	79.58	80.13	79.21	79.81	79.85	79.03	79.91	78.44	79.56	78.55	79.29	78.38	79.18	79.07	79.47	81.37	79.2	77.62	79.4	79.39	79.58
Acinetobacter soli	78.45	77.99	79.19	83.18	79.32	78.86	78.66	77.95	78.75	79.25	79.48	78.84	78.52	78.98	79.1	79.29	78.7	78.79	79.33	79.18	78.65	79.1	79.73	78.62	78.83	79.56	78.74	78.46	79.01	79.04	79.35	78.87	78.5	79.25	78.76	78.4	78.99	78.12	79.26	78.64	79.47	79.41	79.34	78.49	79.57	77.96	78.73	79.32	78.71
Acinetobacter tandoii	79.99	77.76	79.76	79.11	79.12	79.92	80.36	77.8	80.12	79.48	79.54	79.91	80.32	80.05	79.5	79.57	80.12	79.48	79.49	80.25	80.21	80.07	78.88	79.8	79.39	79.53	79.16	79.34	80.43	81.54	79.67	80.55	80.68	79.87	79.91	78.44	80.27	78.07	80.31	78.55	79.86	79.9	79.36	80.13	79.88	77.86	79.89	79.63	80.27
Acinetobacter tianfuensis	79.15	77.71	78.75	78.47	78.46	79.26	79.7	77.81	81.52	78.7	78.82	80.3	81.99	79.78	78.72	78.74	82.7	80.03	78.86	79.94	81.09	79.48	78.65	79.1	78.52	78.95	78.58	79.01	79.99	80.58	79.05	80.35	79.81	78.85	79.66	78.06	80.01	77.81	78.72	77.98	78.72	78.73	79.12	79.33	78.73	77.54	81.32	78.57	80.14
Acinetobacter tjernbergiae	79.15	77.88	80	79.27	84.51	79.24	79.39	77.89	78.83	79.34	79.94	79.11	79.14	79.2	83.57	82.98	78.89	78.99	84.16	79.01	79.1	79.31	79.18	79.41	83.63	82.6	82.63	78.8	79.09	79.46	83.1	79.02	79.53	79.95	79.17	78.2	78.88	77.99	88.06	78.35	79.87	80.08	83.6	79.63	79.93	78.26	79.07	83.68	79.16
Acinetobacter towneri	79.89	77.94	79.44	79.21	79.19	79.76	80.32	77.86	79.85	79.33	79.49	80.4	80.5	80.08	79.43	79.42	80.48	79.71	79.37	80.13	80.59	80.12	79.05	79.32	79.28	79.81	79.02	79.75	82.06	80.92	79.89	80.71	80.37	79.35	79.7	78.79	80.7	78.16	79.71	78.54	79.35	79.36	79.82	79.56	79.43	77.99	79.81	79.26	80.62
Acinetobacter ursingii	78.84	77.86	79.16	80.66	79.42	79.56	78.99	77.78	78.87	79.13	79.4	78.77	78.84	79.13	79.82	79.47	79.1	79.03	79.46	79.26	78.85	79.96	88.59	79.41	79.43	79.34	79.38	79.25	80.22	79.94	80.22	79.22	79.56	79.13	78.99	78.63	80.31	78.83	79.99	78.81	79.33	79.25	80.32	79.19	79.41	78.82	78.64	80.4	79.37
Acinetobacter variabilis	79.42	77.92	79.33	79.04	79.26	80.5	80.2	77.9	80.05	79	79.27	79.76	80.74	80.4	79.62	79.21	80.57	79.66	79.29	80.28	81.11	80.14	78.81	80.41	79.45	79.56	78.87	79.54	82.14	81.45	80.13	81.02	80.65	78.97	80.22	78.56	84.52	78.78	80.04	78.51	79.49	79.21	80.28	79.62	79.42	77.56	79.84	80.01	83.63
Acinetobacter venetianus	78.66	77.96	80.09	79.23	83.36	79.2	79.29	77.81	78.68	79.65	80.2	78.86	79.16	79.28	83.06	83.02	79.04	79.18	83.49	79.48	79.27	79.47	79.18	79.48	83.3	82.84	82.16	78.55	79.51	79.28	83.54	78.92	78.87	80.06	79.2	78.78	79.32	78.16	83.42	78.51	80.26	80.03	82.65	78.96	80.24	78.22	78.5	83.38	78.92
Acinetobacter vivianii	79.12	77.88	80.76	79.48	83.47	79.49	79.42	78.35	78.84	79.89	80.59	79.07	79.09	79.59	85.51	90.22	79.23	79.13	86.02	79.45	79.22	79.41	79.44	79.55	85.5	82.7	82.29	78.68	79.6	79.67	82.68	79.18	79.37	80.84	79.66	78.63	79.48	78.31	83.69	79.16	80.7	80.91	83.28	79.44	80.82	78.12	78.76	85.74	79.16
Acinetobacter wanghuae	79.95	78.07	78.9	78.93	79.27	79.5	80.73	77.98	80.1	79.48	79.27	80.51	80.81	80.1	79.11	79.27	80.8	79.88	79.39	80.47	81.15	79.66	79.01	79.62	79.37	79.04	78.83	79.64	80.35	80.86	79.52	80.38	80.6	79.11	81.13	78.73	81.22	77.94	79.39	78.99	79.32	79.19	79.2	79.72	79.19	77.79	79.91	79.26	81.36
Acinetobacter wuhouensis	79.49	77.78	79.38	78.79	79.23	82.03	79.99	77.69	80.03	79.25	78.97	79.68	80.22	83.14	79	79.19	80.5	82.05	79.31	79.8	80.14	80.46	79.27	82.17	79.25	78.91	78.89	78.98	79.7	80.05	79.4	79.68	79.95	79.08	80.03	78.33	79.55	77.98	79.12	78.25	79.15	79.28	78.98	82.1	79.17	77.82	79.47	79.15	79.4
Genomic sp. 6	78.98	78.17	79.63	79	82.95	79.14	79.47	78.21	78.9	79.26	80.17	78.85	78.91	79.21	82.33	82.12	78.87	78.84	82.65	79.27	78.83	79.33	79.12	79.49	82.29	84.08	93.29	78.83	79.59	79.36	82.44	78.99	79.2	79.76	79.01	78.7	79.49	78.12	82.58	78.77	79.84	80.15	82.23	79.11	79.91	78.34	78.64	82.4	78.81
Genomic sp. 15BJ	78.87	78.04	79.93	79.44	83.95	79.51	79.49	78.06	79.06	79.43	80.33	79.21	79.29	79.47	87.51	85.62	79.17	79.38	91.2	79.71	79.37	79.8	79.32	79.64	90.06	82.91	82.49	78.67	80.02	79.91	82.72	79.24	79.56	80.09	79.12	78.78	79.96	78.3	84.59	78.85	80.28	80.23	83.24	79.78	80.19	78.13	78.85	91.25	79.17
Genomic sp. 16	78.97	77.84	80.03	79.36	84.08	79.82	79.55	77.68	79.08	79.46	80.32	78.76	79.28	79.03	87.56	85.83	79.31	79.33	91.78	79.49	79.37	79.73	79.21	79.91	90.38	82.86	82.51	78.63	79.67	79.59	82.79	79.23	79.99	79.98	79.15	78.45	79.9	78.15	84.64	78.22	80.04	80.23	83.42	79.65	80.24	77.84	78.95	91.43	79.27
Taxon 21	78.95	77.73	79.99	79.23	84.06	79.73	79.36	78.06	78.87	79.25	79.9	79.13	78.87	79.41	86.3	85.37	79.15	79.21	90.51	79.25	79.46	79.61	79.38	79.78	87.02	82.66	82.44	78.81	79.66	79.25	82.59	78.91	79.62	79.83	78.96	78.59	79.63	77.87	84.28	78.6	80	80.17	83.24	79.57	80.02	77.65	78.83	87.34	78.98
Taxon 22	78.84	77.78	79.84	79.3	83.92	79.43	79.45	77.67	79.29	79.44	80.21	79.13	79.05	79.65	85.99	85.45	79.28	79.17	89.97	79.6	79.15	79.5	79.57	79.19	87.17	82.52	82.48	78.71	79.71	79.64	82.58	79.14	79.18	79.99	79.13	78.48	79.28	78.1	84.42	78.76	79.91	80.15	83.02	79.34	80.09	78.13	79.03	86.79	78.91
Taxon 24A	82.17	77.82	79.21	78.9	79.19	79.68	84.97	77.46	80.01	79.11	79.38	80.86	80.28	79.91	79.2	79.22	80.09	79.83	79.52	79.74	80.59	79.68	78.67	79.83	79.2	79.36	79.05	81.77	80.5	80.69	79.1	83.78	84.75	79.3	80.44	78.15	80.99	78.68	79.61	78.09	79.4	79.4	79.5	79.86	79.57	77.74	79.93	79.35	80.73
Taxon 24B	81.74	77.71	79.16	79.01	79.04	79.47	84.27	77.77	80.03	79.06	79.3	80.72	80.25	80.11	78.96	79.02	80.33	79.67	79.38	79.75	80.99	79.74	79.03	79.74	79.15	79.21	78.94	81.52	80.36	80.58	79.04	83.74	84.27	79.07	80.38	78.48	81.27	78	79.47	78.23	79.37	79.25	79.28	79.79	79.19	77.96	80.1	79.17	81.02
Taxon 25A	78.82	78.09	79.23	79	79.28	79.17	79.54	77.93	79.32	93.87	79.19	79.05	78.84	79.03	79.02	79.15	78.63	78.93	79.18	79.4	79.4	79.36	78.79	79.02	79.14	79.22	78.77	78.43	79.08	79.4	79.31	79	79.09	79.02	79.27	78.86	79.07	78.13	79.43	78.74	79.26	79.51	79.2	78.84	79.47	78.18	78.77	78.9	78.95
Taxon 25B	78.95	78.04	79.43	79.06	79.36	78.98	79.35	78.35	78.78	93.55	79.29	79.33	78.93	78.82	79.08	79.07	78.81	79.07	79.33	79.06	79.23	79.2	78.85	78.81	79.3	79.26	78.95	78.57	78.88	79.04	79.12	79.12	79.41	79.27	79.12	78.12	79.09	78.22	79.52	78.56	79.52	79.44	79.31	79.11	79.52	77.81	79.07	79.26	79
Taxon 27	81.14	77.93	79.17	79.14	79.29	79.67	82.74	78.16	80.53	79.3	79.41	80.8	80.73	80.22	79.37	79.39	80.58	80.03	79.43	80.57	80.9	79.74	79.18	79.73	79.19	79.07	78.88	80.72	80.68	80.71	79.15	88.17	82.55	79.46	80.35	78.7	81.1	78.25	79.49	78.7	79.43	79.37	79.27	79.8	79.4	78.08	80.52	79.2	80.96
Taxon 32	81.03	78.08	79.19	79.3	79.01	79.96	82.23	77.89	80.25	79.26	79.09	80.27	80.61	80.49	78.85	79.18	80.26	79.84	79.24	80.58	80.79	79.86	78.9	79.88	79.02	78.97	79.08	80.7	81.22	80.78	79.42	91.11	82.23	79.14	80.06	78.35	81.27	79.05	79.89	78.15	79.53	79.24	79.76	79.85	79.02	77.98	80.46	79.07	81.1
Taxon 34	82.71	77.94	79.1	79.08	79.29	79.79	91.47	77.99	79.93	79.03	79.33	81.14	80	79.85	79.15	79.19	80.1	79.74	79.33	80.06	80.48	79.62	78.89	79.93	79.12	78.99	78.84	81.69	79.64	80.73	79	81.76	90.94	79.23	80.33	78.4	79.9	77.87	79.24	78.43	79.18	79.21	79.11	80.12	79.32	77.96	79.98	79.22	79.98
Taxon 35	80.25	77.84	79.06	78.65	79.1	79.99	82.1	78.03	79.66	79.03	79.21	81.28	79.27	79.88	78.9	78.95	79.49	80.1	79.18	79.59	79.85	79.76	78.77	80.3	79.07	79.15	79.1	79.88	79.2	79.99	79	79.68	81.77	78.98	79.98	78.14	79.82	77.94	79.02	78.26	78.95	79.13	78.99	80.63	78.96	78.03	79.27	78.91	79.45
Taxon 36	79.67	77.86	79.26	79.02	78.82	79.32	80.31	77.94	80.92	79.27	79.28	80.64	81.62	80.09	78.85	78.97	82.47	79.96	79.03	80.66	85.07	79.72	78.88	79.64	79.05	79.08	78.92	79.09	80.15	80.71	78.99	80.58	80.21	79.48	80.23	78.23	80.56	77.85	79.12	78.55	79.45	79.18	78.85	79.52	79.48	77.88	80.66	79.12	80.37
Taxon 37	79.19	77.97	78.35	78.88	78.81	79.71	80.02	78.36	82.23	79.43	78.77	80.2	79.68	79.49	78.48	78.79	79.75	78.81	78.75	79.48	79.81	78.95	78.39	78.94	78.99	79.43	78.19	78.66	79.84	80.63	79.09	79.7	79.52	78.42	79.36	78.51	79.62	77.89	78.76	79.19	78.71	78.56	79.13	79.17	78.66	78.01	81.83	78.66	79.64
Taxon 38	81.28	77.79	79.27	79.04	79.35	79.63	82.58	78.12	80.55	79.06	79.57	80.58	80.55	80.31	79.02	79.21	80.52	79.69	79.24	80.21	80.78	79.69	78.71	79.58	79.21	79.25	78.97	80.69	80.72	80.68	79.11	88.59	82.57	79.27	80.38	78.52	80.99	77.92	79.27	78.56	79.33	79.32	79.02	79.79	79.25	77.9	80.25	79.3	81.07
Taxon 39	80.18	77.96	79.24	78.78	79.14	79.41	80.76	77.68	81.07	79	79.17	80.47	80.57	80.4	79.01	79.18	80.65	79.68	79.32	79.96	80.81	79.5	78.68	79.68	79.26	79.03	79.03	79.55	80.15	89.65	79.08	80.58	80.62	79.14	79.97	78.43	80.18	77.93	79.41	78.47	79.06	79.42	79.49	80.05	79.27	77.74	80.61	79.16	80.43
Taxon 40	79.63	77.72	79.1	78.74	79.34	81.69	80.08	77.84	79.49	78.92	79.31	79.77	80.1	80.14	79.34	78.96	80.39	81.07	79.44	80.05	80.06	80.29	79.04	82.11	79.51	79.25	78.98	79.78	80.4	80.71	79.51	80.1	80.26	79.18	79.96	78.45	79.94	78.57	79.69	78.39	79.31	79.29	79.77	88.77	79.19	77.71	79.29	79.53	79.36
Taxon 41	79.06	77.99	88.03	79.29	80.05	79.42	79.17	78.35	78.51	79.03	91.72	78.73	79.03	79.11	80.14	80.26	79.25	79.03	80.16	79.39	79.34	79.46	79.39	79.55	80.36	80.51	79.79	78.55	79.69	79.52	80.47	79.04	79.84	91.01	79.11	78.1	79.67	78.06	80.55	78.36	87.89	93.08	80.46	79.43	91.21	77.73	78.67	80.98	78.98
Taxon 42	80.37	77.79	79.33	79.39	79.37	79.66	81.3	77.87	81.34	79.27	79.51	80.64	80.67	80.41	79.18	79.24	80.57	79.91	79.56	80.38	80.9	79.84	78.8	79.92	79.55	79.15	79.02	79.59	80.57	95.83	79.27	80.7	80.85	79.15	80.2	78.37	80.58	78.25	79.42	78.61	79.33	79.46	79.68	80.48	79.45	77.86	80.79	79.32	80.43
Taxon 43	78.99	78.01	80.06	79.17	84.06	79.16	79.52	78	79.1	79.17	80.29	79.09	79.04	78.98	86.67	85.8	79.13	79.29	95.61	79.57	79.38	79.47	79.23	79.2	88.17	82.86	82.54	78.69	79.16	79.4	82.84	78.97	79.26	80.03	79.26	78.64	79.33	78.3	84.43	78.75	80.06	80.26	83.36	79.19	80.36	77.87	78.87	89.17	78.99
Taxon 44	78.99	77.8	79.9	79.45	83.52	79.9	79.29	78.37	79.06	79.62	80.05	79.1	78.87	78.93	95.29	85.37	79.07	78.91	86.78	78.98	79.21	79.24	79.14	79.53	89.32	82.73	82.4	78.85	79.61	79.45	82.69	79.2	79.25	79.97	79.06	78.74	79.4	78.39	83.97	78.53	79.86	80.13	82.99	79.28	80.07	78.03	78.66	88.12	79.02
Taxon 45	78.85	77.88	80.12	79.43	84.28	79.8	79.5	78.04	79.33	79.81	80.53	78.92	79.29	79.36	83.81	83.21	79.16	79.17	84.28	79.41	79.43	79.8	79.38	79.54	84.22	83.29	82.52	78.63	79.9	79.98	85.13	79.33	79.79	80.11	79.16	78.46	80.09	78.17	94.51	78.51	80.21	80.46	87.02	79.59	80.1	78.17	78.59	84.36	79.32
Taxon 46	79.05	78.13	88.03	79.4	79.93	79.36	79.35	77.92	78.83	79.6	91.51	78.91	79.04	79.16	79.9	80.31	78.99	78.93	80.24	79.45	79.43	79.58	79.3	79.26	79.94	80.25	79.71	78.6	79.33	79.54	80.53	79.23	79.39	91.59	79.2	78.6	79.56	78.03	80.5	78.7	87.92	95.2	80.35	79.05	91.58	77.93	78.79	80.09	78.94
Taxon 47	79.91	77.92	79.63	79.24	79.26	79.88	80.32	77.9	79.69	79.23	79.48	79.87	80.48	80.34	80.22	79.24	80.48	80.09	79.07	79.84	80.44	79.55	78.98	79.9	79.6	79.58	79.09	79.83	82.09	81.33	79.88	80.8	80.6	79.34	79.82	78.51	81.21	78.59	80.03	78.06	79.25	79.19	80.25	79.91	79.32	77.68	80.16	79.77	80.68
Taxon 48	78.82	77.87	88.36	79.42	80.12	79.4	79.15	77.97	78.98	79.69	90.01	78.79	79.01	79.43	79.81	80.55	79.28	79.09	80.48	79.74	79.3	79.58	79.47	79.2	80.23	80.14	79.79	78.64	79.42	79.51	80.52	79.17	79.24	94.01	78.98	78.64	79.11	78.02	80.41	79.08	88.21	91.15	80.03	79.08	92.69	78.01	78.87	80.06	79.04
Taxon 49	79.01	78.02	87.64	79.82	80.18	79.34	79.33	78.06	78.85	79.84	92.36	78.85	78.76	79.3	79.71	80.43	78.96	79.07	80.32	79.5	79.17	79.53	79.46	79.15	80.06	80.07	79.93	78.49	79.47	79.43	80.21	79.23	79.21	90.75	79.11	78.48	79.2	78.04	80.33	78.88	87.62	94.28	80.01	79.05	90.8	78.1	78.75	79.96	78.84
Taxon 50	78.53	77.59	79.69	78.77	82.12	78.61	78.77	77.66	78.64	79.09	79.44	78.47	78.56	78.6	83.99	88	78.58	78.5	83.84	78.82	78.79	78.66	78.82	78.74	83.93	81.71	81.41	78.28	79.21	78.71	81.69	79.15	78.61	79.44	78.48	78.44	78.7	77.74	82.11	78.56	79.94	79.61	82.36	78.49	79.55	77.56	78.29	84.38	78.69
Taxon 51	78.8	77.58	88.97	80	79.68	79.32	79.05	77.88	78.53	79.35	90.06	78.78	79.14	79	80.1	80.16	78.92	78.77	80.02	79.38	79.22	79.39	79.04	78.83	79.99	79.88	79.6	78.37	78.98	79.02	80.27	79.17	79.28	93.48	78.67	78.1	79.37	77.85	80.21	78.26	88.44	91.67	80.02	78.84	94.84	77.82	78.29	80.03	78.84
Taxon 52	80.3	77.84	79.32	78.99	79.26	79.81	81.17	77.65	80.96	79.18	79.35	80.4	80.67	80.12	79.3	79.28	80.61	79.92	79.49	80.09	80.93	79.82	78.82	79.98	80.29	79.01	78.96	79.58	80.86	95.84	79.38	80.4	80.89	79.18	80.52	78.25	81.11	78.72	79.64	78.5	79.44	79.56	80.22	80.36	79.37	77.7	80.36	80	80.46
Taxon 53	78.92	77.78	87.1	79.36	79.77	78.62	79.18	77.76	78.55	79.2	93.65	78.63	78.95	78.99	79.57	79.82	79.08	78.75	79.8	79.47	79.15	79.02	79.11	78.64	79.85	79.81	79.93	78.39	78.89	79.05	79.92	78.99	79.32	89.77	78.73	78.35	78.58	78.03	79.95	78.55	86.97	91.43	79.73	79.25	89.76	77.61	78.54	79.75	78.79
Taxon 54	80.41	77.77	79.18	78.72	79.27	80.01	80.96	77.59	81.1	78.92	79.08	80.5	80.65	80.32	79.35	79.15	80.84	79.99	79.3	80.19	80.89	79.75	78.79	79.76	79.32	78.95	78.96	79.94	80.77	95.6	79.37	80.69	80.84	79.07	80.16	77.98	81.1	78.91	79.38	78.02	79.11	79.35	80.16	80.31	79.27	77.65	80.2	79.45	80.78
Taxon 55	80.08	78.07	78.41	78.81	79.12	79.62	80.2	77.68	79.22	79.52	78.94	79.8	79.63	79.33	78.49	78.92	79.64	79.46	79.21	79.52	79.89	79.27	78.36	79.37	78.93	78.74	78.52	79.49	79.62	80.16	78.93	79.69	79.86	78.67	81.22	78.79	79.82	77.53	78.71	78.44	78.87	79.01	79.03	79.57	79.01	77.81	79.1	78.83	79.73
Taxon 56	79.42	78	78.96	78.57	78.94	79.23	79.82	77.98	79.93	79.07	78.96	79.88	80.14	79.67	78.93	79.13	80.04	79.25	79.15	79.96	80.5	79.32	78.65	78.96	79.06	78.81	78.53	79.24	80.83	80.17	79.29	80.56	79.68	79.09	79.81	78.77	90.48	78.03	79.28	78.47	79.16	78.85	78.85	79.25	78.91	77.83	79.74	79.15	86.95
Taxon 57	81.92	77.95	78.91	78.83	79.48	79.59	84.01	77.72	79.9	78.97	79.38	80.52	80.04	79.74	79.15	79.2	80.17	79.5	79.23	79.71	80.3	79.39	78.97	79.66	79.12	78.94	79.18	81.32	79.89	80.3	78.88	83.12	83.91	79.02	79.88	78.35	80.32	77.9	79.31	77.93	78.95	79.16	79.12	79.72	79.2	77.76	80.12	79.24	80.73
Taxon 58	79.44	77.71	79.15	78.87	79.12	79.73	79.82	77.98	79.47	79.1	79.04	79.64	80.27	79.78	78.99	79.01	80.48	79.98	78.99	80.08	80.09	79.48	78.94	79.71	79.14	78.84	79.08	79.05	80.02	79.85	79.21	80.39	79.86	79.1	80.66	78.49	80.27	78.26	79.32	78.26	79.19	79.21	79.02	79.87	79.2	77.8	79.42	79.46	79.99
Taxon 59	79.91	77.76	79.23	78.94	79.22	79.67	80.27	77.58	80.84	79.07	79.45	80.5	81.37	80.24	78.8	78.88	82.08	79.92	79.01	80.82	85.61	79.97	78.71	79.63	79.09	79.16	78.8	79.38	80.32	80.82	79.27	80.88	80.38	79.23	80.35	78.14	80.42	78.05	79.18	78.11	79.35	79.38	79.04	79.63	79.5	77.71	80.85	79.03	80.44
Taxon 60	79.07	78.17	78.71	78.62	78.96	78.97	79.19	77.78	79.26	79.12	78.71	79.51	79.38	79.24	78.17	78.54	79.44	79.27	78.77	81.73	79.41	79.18	78.8	78.87	78.92	78.88	78.5	78.8	79.11	79.41	78.8	79.33	79.03	78.66	78.83	78.45	79.24	77.76	78.65	78.28	78.61	78.73	78.87	78.94	79.01	78.07	79.35	78.66	79.26
Taxon 61	80.12	77.86	78.92	78.66	79.22	79.8	80.94	78.16	79.18	79.03	78.88	80.1	79.4	79.29	78.82	78.98	79.15	80.06	78.99	79.52	79.48	79.51	78.53	80.26	78.78	78.7	78.81	79.86	78.97	79.54	78.77	79.52	80.98	78.73	79.91	78.27	79.45	77.62	78.94	78.28	78.88	79.1	78.98	80.3	78.87	78	79.24	78.91	79.25
Taxon 62	78.9	77.91	88.9	79.34	79.99	79.45	79.12	77.87	78.72	79.16	90.21	78.75	79.22	78.9	80.4	80.12	79.14	79.03	80.14	79.39	79.37	79.44	79.29	79.51	80.54	80.45	80.05	78.44	80.48	79.34	80.35	79.32	79.61	93.15	78.86	78.16	79.6	77.99	80.63	78.31	88.35	91.56	80.27	79.31	95.08	78.01	78.54	81	79.03
Taxon 63	79.63	77.36	79.29	78.97	78.88	79.57	80.13	77.38	79.68	78.94	79.1	79.89	80.17	79.71	79.16	79.12	80.42	79.51	79.05	79.76	80.24	79.49	78.9	79.32	79.07	78.85	78.71	79.59	81.65	80.61	79.14	80.42	80.07	79.07	79.53	78.12	80.6	77.78	78.93	77.94	79.12	79.25	79.46	79.38	79.08	77.47	79.75	79.22	80.5
Taxon 64	81.02	77.79	79.18	78.77	79.23	79.48	82.59	77.55	80.31	78.95	79.07	80.54	80.39	80.18	79	79.49	80.48	79.64	79.22	80.21	81.01	79.63	78.61	79.51	79.08	78.95	78.89	80.7	80.6	80.61	79.15	88.29	82.57	79.2	80.2	78.18	81.37	77.68	79.14	78.2	79.18	79.07	79.03	79.69	79.13	77.57	80.26	78.9	80.93
Taxon 65	79.82	78.07	79.57	79.15	79.47	79.74	80.38	77.91	79.79	79.64	79.37	80.09	80.04	79.75	79.38	79.27	80.45	79.42	79.57	79.94	80.35	79.94	79	79.74	79.3	79.39	79.21	79.36	80.27	80.82	79.52	80.58	80.52	79.57	79.93	78.49	79.93	77.97	79.8	78.46	79.36	79.47	79.41	80	79.37	77.65	79.85	79.65	79.91
Taxon 66	78.91	78	88.84	79.38	79.84	78.89	79.2	77.85	78.76	79.47	90.15	78.96	78.87	79.17	79.67	80.15	79.27	78.94	80.24	79.33	79.31	79.59	79.23	79.11	79.92	80.07	79.92	78.46	79.24	79.05	80.44	79.12	79.36	93.14	79.1	78.24	79.05	77.81	80.39	78.5	88.45	91.45	79.76	79.04	95.5	78.01	78.77	79.83	78.72
Taxon 67	79.99	77.72	79.5	79	79.55	79.4	81.25	78.11	80.5	79.76	79.72	80.15	80.22	79.96	79.2	79.4	80.31	79.41	79.7	79.98	80.39	79.6	78.81	79.56	79.33	79.32	79.07	79.23	80.07	81.89	79.34	80.48	80.88	79.68	79.72	78.47	80.13	78.16	79.51	78.27	79.69	79.61	79.28	79.87	79.48	77.93	80.23	79.45	80.12
Taxon 68	78.83	77.78	80.16	79.09	83.37	79.17	79.02	78.33	78.78	79.32	80.22	78.89	79.05	78.85	82.58	82.62	79.09	78.92	82.82	79.1	79.2	79.11	79.26	79.12	82.6	92.5	83.73	78.69	79.51	79.36	83.64	78.98	79.28	80.18	78.96	78.06	79.07	78.25	82.78	78.42	80.18	80.22	82.69	78.97	80.13	78.14	78.71	82.8	78.97
Taxon 69	79.2	77.8	79.09	78.6	79.06	80.76	79.86	77.68	79.37	78.96	78.81	79.54	80.13	81.97	79.16	78.98	80.09	85.29	79.01	79.74	79.95	80.4	78.74	80.72	78.78	79.05	78.89	79.06	79.75	80.23	79.06	79.65	80.12	78.81	79.89	78.13	79.47	78.22	79.23	78.01	78.88	78.86	79.12	81	78.91	77.97	79.44	79.18	79.8
Taxon 70	78.76	77.93	79.73	79.03	82.66	78.89	79.07	78.15	78.44	78.95	80.15	78.81	78.78	78.72	82.21	81.93	79.08	78.78	82.46	79.06	79.01	78.93	79.14	78.92	82.15	83.88	95.44	78.62	78.66	79.14	82.15	78.89	78.88	80.03	78.69	78.3	78.99	78.15	82.45	78.49	79.69	80	82.21	79.14	79.82	77.87	78.58	82.28	78.74
Taxon 71	79.41	77.92	78.89	78.65	78.74	79.29	80.03	77.74	79.76	78.89	79.08	80.19	80.55	79.65	79.01	79.06	80.59	79.6	79.07	80.14	80.94	79.18	78.7	79.43	78.83	78.88	78.79	79.33	80.32	80.51	78.95	80.26	79.98	79.12	80.3	78.04	80.47	77.9	79.07	77.97	78.99	78.97	79.32	79.37	78.96	77.85	79.75	78.83	79.97
Taxon 72	78.9	77.89	88.82	79.56	79.96	79.03	79.48	78.21	79.15	79.78	90.05	78.85	79.07	79.18	79.72	80.26	79.12	78.74	80.25	79.88	79.2	79.65	79.25	79.19	80.02	80.19	79.91	78.63	79.59	79.39	80.2	79.07	79.23	93.13	78.87	78.53	79.22	77.86	80.21	78.53	88.48	91.45	80.16	79.03	95.95	78.23	78.66	79.79	78.86
Taxon 73	78.77	77.71	79.13	80.39	79.33	79.29	79	77.66	78.6	78.94	78.9	78.45	78.41	79.29	79.73	79.14	79.66	79.13	79.33	78.84	78.71	78.88	83.97	78.68	79.45	79.35	79.06	78.59	79.27	79.43	79.45	78.81	79.26	79.08	78.8	78.51	79.28	78.03	79.36	78.47	79.21	79.3	79.97	79.09	79.08	77.88	78.52	79.65	78.83
Taxon 74	80.15	77.82	79.58	78.79	79.52	82.17	80.93	77.91	80.64	79.21	79.29	80.47	80.84	80.23	81.78	79.5	80.75	82.53	79.58	80.23	81.11	79.87	78.99	80.13	79.81	79.35	79.19	80.07	80.51	95.75	79.42	80.57	81.09	79.23	80.34	78.1	81.46	78.44	79.76	78.48	79.81	79.3	79.98	80.39	79.49	77.73	80.33	79.61	80.9
Taxon 75	80.3	78.01	79.17	79.06	79.62	80.47	81.22	77.91	81.22	79.65	79.88	80.51	81.07	80.48	79.81	79.46	80.82	80.06	79.79	80.31	81.18	80.2	79.02	80.23	79.57	79.64	79.18	79.95	81.56	95.86	80.23	80.73	81.17	79.19	80.59	78.57	81.69	78.77	80.13	78.52	79.32	79.77	80.69	80.3	79.43	77.81	80.55	79.81	81.09
Taxon 76	79.41	77.75	78.97	78.77	78.87	80.68	79.82	77.71	79.67	79.05	79.16	79.67	79.96	80.56	79.16	79.1	80.14	84.35	79.09	80.06	80.14	80.24	78.9	80.81	79.01	79.02	78.95	79.1	79.5	80.23	79.17	79.97	79.85	78.99	80.17	78.4	79.81	78	79.2	78.36	79.23	79.15	79.58	80.99	79.06	77.79	79.88	79.23	79.62
Taxon 77	79.91	77.69	79.46	79.01	79.39	79.73	80.75	77.96	80.57	79.74	79.54	80.23	80.12	80.04	79.12	79.44	80.27	79.5	79.48	80.03	80.47	79.85	78.89	79.69	79.4	79.3	79.26	79.39	80.22	81.81	79.14	80.78	80.67	79.29	80	78.42	80.07	78.19	79.41	78.52	79.56	79.84	79.49	79.9	79.47	77.86	80.46	79.61	80.2
Taxon 78	79.89	78.11	79.63	79.04	79.44	79.41	80.8	78.13	80.24	79.65	79.69	80.49	80.25	79.97	79.01	79.38	80.4	79.64	79.6	79.97	80.46	79.74	79.13	79.65	79.15	79.2	79.07	79.46	80.02	82.09	79.23	80.51	80.56	79.53	79.78	78.62	80.12	77.66	79.76	78.97	79.58	79.73	79.39	79.99	79.69	77.64	80.42	79.38	80.15
Taxon 79	81.91	77.8	79.09	79.03	79.25	79.71	84.34	77.98	80.25	79.29	79.41	80.58	80.14	80.14	79.21	79.3	80.26	79.89	79.42	80.03	80.66	79.92	78.92	79.79	79.18	79.12	78.78	81.73	80.47	80.63	79.03	83.87	84.39	79.16	80.38	78.38	80.86	78.39	79.61	78.18	79.34	79.18	79.36	79.97	79.31	78.16	80.24	79.46	80.79
Taxon 80	82.15	77.75	79.09	78.91	79.33	79.89	84.55	77.66	80.19	79.27	79.65	80.68	80.67	80.25	79.31	79.38	80.56	79.87	79.34	80.08	80.83	79.98	79.15	79.89	79.47	79.68	79.16	81.87	80.81	81.09	79.48	84.42	84.66	79.41	80.5	78.34	81.33	78.1	79.74	78.05	79.51	79.6	79.63	80	79.4	77.67	80.07	79.39	81.18
Taxon 81	78.69	77.77	78.39	78.39	78.35	78.88	79	77.96	78.39	78.88	78.64	78.43	78.29	78.43	78.24	78.65	78.28	78.53	78.6	78.57	78.49	78.93	78.42	78.63	78.29	78.23	78.56	78.46	78.52	78.63	78.23	78.31	79.03	78.66	78.74	78.87	78.38	77.97	78.41	78.48	78.27	78.34	78.48	78.77	78.52	78.04	78.43	78.22	78.5
Taxon 82	78.91	77.91	87.27	79.75	79.98	78.86	79.16	77.85	78.58	79.26	95.97	78.92	79.25	79	79.81	80.06	79.24	79.05	80.08	79.27	79.1	79.16	79.29	78.94	79.88	80.1	79.71	78.52	79.27	79.22	79.99	79.19	79.28	90.3	78.85	78.23	79.1	78.08	80.3	78.65	87.1	91.93	79.85	79.01	90.15	77.98	78.63	79.84	79.08
Taxon 83	79.26	77.92	78.72	78.64	78.71	79.08	79.57	77.82	79.64	78.51	78.9	79.46	79.98	79.54	79.01	78.65	79.96	79.45	78.87	79.89	80.11	79.13	78.63	79.25	78.44	79.39	78.37	78.84	81.1	79.88	78.87	80.47	79.79	78.56	79.36	78.47	82.6	78.06	78.99	77.65	78.5	78.84	78.73	79.28	78.97	77.71	79.61	79.27	82.54
Taxon 84	78.63	77.79	80.05	79.23	83.47	79.09	79.12	78.11	78.89	79.67	80.32	78.78	78.88	79.06	82.24	82.54	78.87	78.99	82.76	79.39	79.21	79.4	79.34	79.16	82.63	93.7	83.73	78.49	79.42	79.38	83.8	79.18	79.02	80.24	79.4	78.61	79.16	77.87	82.87	78.97	80.13	80.11	82.51	79.03	80.26	78.11	78.71	82.44	78.74
Taxon 85	79.72	77.98	79.39	78.84	79.22	79.85	80.38	78	80.11	79.14	79.46	80.44	81.08	80.11	79.22	79.14	81.06	79.83	79.21	81.53	80.97	79.9	78.91	79.79	79.06	79.23	79.06	79.65	80.72	80.98	79.23	80.37	80.42	79.34	80.49	78.27	80.88	78.45	79.17	78.2	79.49	79.46	79.41	80.19	79.3	77.98	80.07	79.22	80.8
Taxon 86	79.09	77.68	79.32	78.73	78.74	82.44	79.99	77.62	79.71	78.81	78.84	79.47	80.43	80.11	81.4	79.01	80.41	82.13	78.97	80.03	80.82	79.75	78.85	79.15	79.02	79.07	78.7	79.17	81.45	80.5	79.42	81.05	80.21	78.69	79.62	78.36	83.88	77.98	79.3	77.96	79.16	78.9	79.34	79.62	79.04	77.76	79.75	79.29	83.36
Taxon 87	79.39	77.72	78.93	79.17	79.4	80.69	79.97	77.93	79.5	79.15	79.15	79.75	79.79	80.46	78.97	79.11	79.92	91.33	79.28	80.05	80.03	80.23	78.94	80.83	79.25	78.94	78.88	79.03	79.89	80.05	79.15	80.12	79.8	79.04	79.96	78.67	79.41	77.98	79.28	78.41	79.12	79.1	79.33	80.92	79.14	77.79	79.21	79.05	79.43
Taxon 88	79.01	78.04	79.15	79	79.07	79.72	79.31	77.72	79.18	79.43	79.22	79.03	78.87	79.52	78.73	78.74	78.8	79.54	79.13	79.47	79.19	81.13	78.85	79.58	78.78	79.16	78.97	78.58	79.46	79.56	79	79.22	79.19	79.17	79.13	78.87	79.22	78.01	79.19	78.79	79.41	79.08	79.37	79.63	79.47	78.35	78.67	78.82	78.68
Taxon 89	78.97	77.7	79.78	79.13	83.94	78.98	79.35	77.88	78.9	79.33	79.98	78.73	79.2	78.92	86.6	85.52	78.98	79.04	91.34	79.28	79.16	79.24	79.38	79.34	88.66	82.52	82.5	78.73	79.11	79.28	82.76	79.22	78.98	79.82	78.83	78.13	79.12	78.17	84.52	78.3	79.87	80.14	83	79.15	79.78	77.89	78.75	89.36	78.76
Taxon 90	80.91	77.63	79.49	79.11	79.07	80.01	82.43	77.93	80.7	79.41	79.32	80.43	80.92	80.22	79.36	79.32	81.23	80.21	79.45	80.23	81.59	80.75	78.96	80.06	79.25	79.52	79.07	80.85	81.17	81.09	79.69	85.24	82.45	79.45	80.46	78.24	81.03	78.59	80.17	78.31	79.53	79.22	79.56	80.13	79.25	77.86	80.74	79.27	80.88
Taxon 91	79.74	77.88	79.49	78.72	78.87	79.83	80.4	78.02	79.41	79.09	79.22	80.13	80.33	80.05	79.69	79.12	80.42	79.96	79.47	79.96	80.31	79.74	79	80.22	79.39	79.5	79.02	79.96	82.17	80.98	79.47	80.65	80.42	79.41	79.86	78.47	80.71	78.77	79.81	78.37	79.21	79.23	79.69	79.59	79.34	77.63	79.57	79.76	80.37
Taxon 92	82.32	77.82	79.41	79.14	79.49	79.61	84.78	77.46	80.04	79.49	79.79	80.74	80.51	80.34	79.17	79.5	80.56	80.05	79.55	80.1	80.85	79.8	79.06	79.99	79.53	79.48	79.3	81.58	80.88	80.89	79.32	84.26	84.75	79.45	80.43	78.61	81.16	77.94	79.72	78.15	79.71	79.72	79.64	80.03	79.47	77.91	80.1	79.29	80.93
Taxon 93	82.14	77.58	79.22	78.96	79.27	79.8	84.64	77.69	80.17	79.38	79.51	80.64	80.31	79.93	79.18	79.53	80.32	79.71	79.51	79.93	80.56	79.53	78.99	79.81	79.35	79.19	79.11	81.59	80.47	80.79	79.17	84.16	84.56	79.23	80.22	78.19	81.07	78.45	79.44	77.94	79.24	79.45	79.53	79.96	79.11	77.74	79.89	79.44	81
Taxon 94	82.09	77.77	79.51	79.17	79.3	79.94	84.9	77.91	80.17	79.25	79.41	80.54	80.51	80.08	79.21	79.24	80.26	79.89	79.26	79.96	80.73	79.7	79.04	79.74	79.5	79.33	79.05	81.48	80.31	80.79	79.4	83.7	84.77	79.35	80.37	78.3	80.68	78.09	79.42	78.07	79.46	79.4	79.25	79.91	79.23	77.66	80.27	79.56	80.87
Taxon 95	78.88	78.02	79.93	79.36	83.69	80.96	79.12	77.61	78.66	79.17	80.08	79.14	78.89	79.09	88.4	85.41	79.18	80.98	90.22	79.09	79.44	79.06	79.15	79.64	91.96	82.72	82.4	78.84	79.42	79.49	82.42	79.04	79.29	80.06	79.1	78.38	79.54	78.23	84.59	78.39	79.84	80.15	83.22	79.33	79.96	77.93	78.9	90.56	79.29
[truncated: 95 more columns]
