# Supplementary material for: Precise Species Identification for Acinetobacter: a Genome-Based Study with Description of Two Novel Acinetobacter Species
Source: mSystems. 2021 May 26;6(3):e00237-21. doi: 10.1128/mSystems.00237-21 (PMC8269215; doi:10.1128/mSystems.00237-21)
Supplement: DATA SET S5 [file msystems.00237-21-sd005.xlsx]

## Sheet: ANI
AAI	Acinetobacter albensis	Acinetobacter apis	Acinetobacter baumannii	Acinetobacter baylyi	Acinetobacter beijerinckii	Acinetobacter bereziniae	Acinetobacter bohemicus	Acinetobacter boissieri	Acinetobacter bouvetii	Acinetobacter brisouii	Acinetobacter calcoaceticus	Acinetobacter celticus	Acinetobacter chengduensis	Acinetobacter chinensis	Acinetobacter colistiniresistens	Acinetobacter courvalinii	Acinetobacter cumulans	Acinetobacter defluvii	Acinetobacter dispersus	Acinetobacter equi	Acinetobacter gandensis	Acinetobacter gerneri	Acinetobacter guerrae	Acinetobacter guillouiae	Acinetobacter gyllenbergii	Acinetobacter haemolyticus	Acinetobacter halotolerans	Acinetobacter harbinensis	Acinetobacter indicus	Acinetobacter johnsonii	Acinetobacter junii	Acinetobacter kookii	Acinetobacter kyonggiensis	Acinetobacter lactucae	Acinetobacter lanii	Acinetobacter larvae	Acinetobacter lwoffii	Acinetobacter marinus	Acinetobacter modestus	Acinetobacter nectaris	Acinetobacter nosocomialis	Acinetobacter oleivorans	Acinetobacter parvus	Acinetobacter piscicola	Acinetobacter pittii	Acinetobacter populi	Acinetobacter pragensis	Acinetobacter proteolyticus	Acinetobacter pseudolwoffii
Acinetobacter albensis		69.74	75.36	74.65	75.41	76.34	85.37	69.24	79.16	73.8	75.42	79.96	77.99	78.05	75.04	75.35	78.07	77.05	75.22	77.57	78.89	75.72	75.02	76.59	75.1	75.49	75.13	82.58	78.8	79.48	75.55	83.04	85.08	75.44	77.03	72.18	78.4	68.41	75.37	70.9	75.47	75.34	76.54	76.97	75.32	69.37	79	75.27	78.52
Acinetobacter apis	69.74		70.53	70.01	69.96	69.68	69.82	74.77	69.3	72.32	70.37	69.63	69.4	69.37	70.18	70.1	69.63	70.02	69.8	69.48	69.81	69.49	70.32	69.56	69.75	70.09	70	70.04	70.39	69.87	70.5	70.43	69.96	70.4	69.75	68.52	69.79	66.59	70.17	74.47	70.53	70.4	71.05	70.01	70.53	67.22	69.13	69.76	69.71
Acinetobacter baumannii	75.36	70.53		77.09	79.22	75.66	76.03	70.05	74.87	74.67	91.86	74.91	74.16	74.32	79.27	79.97	74.71	75.74	79.53	74.56	75.22	74.97	78.06	75.08	79.17	79.57	79.26	75.11	76	75.41	80.13	76.51	75.61	92.85	74.79	71.67	75.05	69.35	79.74	71.12	95.13	92.43	80.71	75.6	93.12	70.3	74.69	79.42	74.83
Acinetobacter baylyi	74.65	70.01	77.09		76.31	74.22	74.79	69.64	74.22	74.03	76.94	73.98	73.55	74.28	76.13	76.27	73.88	74.66	76.11	73.62	74.16	73.64	81.11	74.14	76.07	76.28	76.17	74.43	75.48	74.57	77.08	75.57	74.61	76.92	73.87	71.12	74.25	68.94	76.93	70.73	77.18	77.3	77.85	74.59	77.03	69.72	73.8	76.1	74.4
Acinetobacter beijerinckii	75.41	69.96	79.22	76.31		74.07	75.55	69.68	74.5	73.49	79.19	74.38	73.62	73.76	87.19	86.98	73.88	74.56	87.82	74.2	74.48	73.83	76.61	74.64	87.27	86.86	86.26	74.85	75.6	75.11	88.41	75.86	75.29	79.14	74.34	71.72	74.73	69.16	88.18	70.89	79.28	79.15	87.84	74.68	79.38	69.62	74.16	87.27	74.81
Acinetobacter bereziniae	76.34	69.68	75.66	74.22	74.07		76.66	69.06	75.95	73.13	74.83	75.75	74.94	77.48	76.48	74.91	75.52	81.69	74.34	75.39	76.29	77.08	74.4	87.27	74.71	74.57	74.3	75.84	76.52	76.37	75.09	77.29	76.91	75.1	77.56	71.88	75.75	68.41	74.8	70.28	75.37	74.79	76.28	83.97	75.27	68.59	75.91	74.8	75.61
Acinetobacter bohemicus	85.37	69.82	76.03	74.79	75.55	76.66		69.31	79.53	73.9	75.67	79.93	78.39	78.97	75.14	75.78	78.89	77.25	75.5	77.93	79.66	76.21	75.27	76.98	75.12	75.55	75.75	83.71	79.58	80.28	75.93	85.34	94.84	75.88	77.76	72.22	78.86	68.49	75.56	70.91	75.84	75.52	76.87	77.7	75.94	69.13	79.66	75.29	79.21
Acinetobacter boissieri	69.24	74.77	70.05	69.64	69.68	69.06	69.31		69.05	71.83	69.89	69.24	68.74	68.95	69.69	69.71	69.21	69.2	69.43	68.93	69.42	69.17	69.9	68.9	69.41	69.79	69.77	69.52	69.95	69.56	70.02	70.16	69.13	69.92	69.5	68.19	69.57	66.52	69.66	74.4	69.77	69.54	70.49	69.25	69.98	66.99	68.4	69.53	69.57
Acinetobacter bouvetii	79.16	69.3	74.87	74.22	74.5	75.95	79.53	69.05		73.37	74.61	84.36	81.93	77.88	74.26	74.38	81.85	76.86	74.04	77.73	80.98	75	74.19	76.06	74.25	74.82	74.39	78.31	79.09	79.72	74.74	80.92	79.61	74.82	76.46	71.82	79.24	68.61	74.77	70.37	74.66	74.48	76.24	76.51	74.8	68.86	88.62	74.2	79.16
Acinetobacter brisouii	73.8	72.32	74.67	74.03	73.49	73.13	73.9	71.83	73.37		74.67	73.17	73.15	73.16	73.33	74.07	73.1	73.85	73.81	73.39	73.65	73.93	73.92	73.11	73.42	73.95	73.87	73.06	74.57	73.43	74.15	74.63	73.57	74.54	73.5	71.2	73.34	68.95	74.05	73.32	74.36	74.38	74.89	73.73	74.49	69.97	73.36	73.39	74.02
Acinetobacter calcoaceticus	75.42	70.37	91.86	76.94	79.19	74.83	75.67	69.89	74.61	74.67		74.63	74.14	74.11	79.01	79.66	74.7	75.59	79.26	74.51	74.98	74.72	77.58	74.81	79.09	79.27	79.05	75.27	75.94	75.32	79.63	76.3	75.72	94.03	74.7	71.57	75.11	69.08	79.61	71.21	91.64	95.09	80.55	75.3	94.18	69.91	74.52	79.28	74.97
Acinetobacter celticus	79.96	69.63	74.91	73.98	74.38	75.75	79.93	69.24	84.36	73.17	74.63		80.61	77.49	74.07	74.56	80.89	76.69	74.26	77.6	80.61	74.94	74.07	75.97	73.99	74.57	74.32	78.45	78.78	79.24	74.58	80.17	80.07	75.11	76.43	71.7	78.98	68.21	74.45	70.59	74.99	74.77	75.73	76.41	75.03	68.64	84.59	74.3	78.72
Acinetobacter chengduensis	77.99	69.4	74.16	73.55	73.62	74.94	78.39	68.74	81.93	73.15	74.14	80.61		77.47	73.59	73.78	92.59	75.99	73.55	77.43	80.62	74.17	73.44	74.99	73.53	74.14	73.66	76.9	78.68	78.5	74.56	79.6	78.23	74.23	76.52	71.38	78.79	68.27	73.81	70.52	74.08	73.83	75.74	75.52	74.17	68.8	81.36	73.51	78.62
Acinetobacter chinensis	78.05	69.37	74.32	74.28	73.76	77.48	78.97	68.95	77.88	73.16	74.11	77.49	77.47		73.52	73.86	78.14	78.28	73.48	76.47	78.32	75.49	74.33	77.31	73.2	74.15	73.83	77.53	78.27	78.19	74.29	79.13	78.97	74.44	76.07	72.21	76.76	68.36	74.06	70.45	74.56	73.95	76.4	77.98	74.54	68.64	77.94	73.53	76.82
Acinetobacter colistiniresistens	75.04	70.18	79.27	76.13	87.19	76.48	75.14	69.69	74.26	73.33	79.01	74.07	73.59	73.52		90.25	74.03	77.14	91.47	73.88	74.35	73.97	76.53	74.92	92.42	86.15	85.77	75.16	75.64	75.18	86.33	75.79	75.68	79.11	74.41	71.49	75.08	69.16	88	70.86	79.34	79.05	88.02	74.85	79.43	69.58	74.17	92.73	74.97
Acinetobacter courvalinii	75.35	70.1	79.97	76.27	86.98	74.91	75.78	69.71	74.38	74.07	79.66	74.56	73.78	73.86	90.25		74.22	75.13	90.55	74.28	74.82	73.96	77.02	74.79	90.45	86.41	86	75.26	75.91	75.49	86.52	76.18	75.56	79.77	74.32	71.64	74.76	69.4	87.94	70.76	79.86	79.64	87.9	75.1	80.09	69.93	74.41	90.84	74.82
Acinetobacter cumulans	78.07	69.63	74.71	73.88	73.88	75.52	78.89	69.21	81.85	73.1	74.7	80.89	92.59	78.14	74.03	74.22		76.59	73.77	77.55	80.62	74.77	73.88	75.52	73.78	74.39	74.07	77.26	79.05	79.14	74.72	79.86	78.36	74.74	76.65	71.85	79.17	68.43	74.12	70.75	74.59	74.43	76.03	75.83	74.7	68.93	81.75	73.85	78.77
Acinetobacter defluvii	77.05	70.02	75.74	74.66	74.56	81.69	77.25	69.2	76.86	73.85	75.59	76.69	75.99	78.28	77.14	75.13	76.59		74.74	76.04	77.31	77.6	74.9	80.33	74.47	75.11	74.98	76.61	77.27	77.07	75.38	77.75	77.16	75.6	78.03	73.2	76.2	68.67	74.94	70.71	75.45	75.25	76.33	80.77	75.5	69.41	76.62	74.6	76.16
Acinetobacter dispersus	75.22	69.8	79.53	76.11	87.82	74.34	75.5	69.43	74.04	73.81	79.26	74.26	73.55	73.48	91.47	90.55	73.77	74.74		73.95	74.48	73.5	76.49	74.6	92.53	86.29	86.18	75.2	75.51	75.18	86.85	75.82	75.34	79.25	74.04	71.28	74.6	69.15	88.58	70.63	79.41	79.51	88.13	74.67	79.56	69.65	74.15	93.13	74.67
Acinetobacter equi	77.57	69.48	74.56	73.62	74.2	75.39	77.93	68.93	77.73	73.39	74.51	77.6	77.43	76.47	73.88	74.28	77.55	76.04	73.95		78.2	74.84	74.26	75.11	73.84	74.56	73.8	76.51	78.35	77.54	74.44	78.65	77.75	74.63	75.97	71.29	77.64	68.82	74.7	70.76	74.39	74.25	75.52	75.68	74.56	69.73	77.75	73.95	77.68
Acinetobacter gandensis	78.89	69.81	75.22	74.16	74.48	76.29	79.66	69.42	80.98	73.65	74.98	80.61	80.62	78.32	74.35	74.82	80.62	77.31	74.48	78.2		75.63	74.56	76.26	74.35	75.18	74.43	78.35	79.68	79.57	75.07	80.98	79.65	75.11	76.98	71.83	80	68.94	74.61	70.8	74.97	74.73	76.27	76.32	75.01	69.31	81.16	74.47	79.62
Acinetobacter gerneri	75.72	69.49	74.97	73.64	73.83	77.08	76.21	69.17	75	73.93	74.72	74.94	74.17	75.49	73.97	73.96	74.77	77.6	73.5	74.84	75.63		74.43	76.78	73.24	74.44	73.75	75.53	76.08	75.43	74.86	76.54	76.25	74.68	76.13	71.82	75.59	68.19	74.32	70.69	74.93	74.37	75.7	77.62	74.63	68.77	75.04	73.67	74.94
Acinetobacter guerrae	75.02	70.32	78.06	81.11	76.61	74.4	75.27	69.9	74.19	73.92	77.58	74.07	73.44	74.33	76.53	77.02	73.88	74.9	76.49	74.26	74.56	74.43		74.36	76.33	77.17	76.6	74.84	75.62	74.77	77.43	75.71	75.05	77.91	74.59	71.51	74.67	68.99	77.16	70.76	78.05	77.8	78.52	74.9	77.92	69.96	74.09	76.77	74.62
Acinetobacter guillouiae	76.59	69.56	75.08	74.14	74.64	87.27	76.98	68.9	76.06	73.11	74.81	75.97	74.99	77.31	74.92	74.79	75.52	80.33	74.6	75.11	76.26	76.78	74.36		74.01	74.83	74.42	76.08	76.65	76.21	75.31	77.18	76.88	74.89	77.5	71.59	75.42	68.35	75.32	69.8	75.21	75.07	76.29	85.01	75.37	68.46	75.91	74.88	75.59
Acinetobacter gyllenbergii	75.1	69.75	79.17	76.07	87.27	74.71	75.12	69.41	74.25	73.42	79.09	73.99	73.53	73.2	92.42	90.45	73.78	74.47	92.53	73.84	74.35	73.24	76.33	74.01		86.32	86.12	74.84	75.72	74.83	86.67	75.15	75.22	79.06	74	71.07	74.42	68.8	88.21	70.62	79.4	78.98	87.85	74.44	79.44	69.91	73.9	94.75	74.58
Acinetobacter haemolyticus	75.49	70.09	79.57	76.28	86.86	74.57	75.55	69.79	74.82	73.95	79.27	74.57	74.14	74.15	86.15	86.41	74.39	75.11	86.29	74.56	75.18	74.44	77.17	74.83	86.32		89.13	75.41	76.12	75.75	86.57	75.96	75.52	79.58	74.68	71.54	75.14	69.55	86.05	71.08	79.45	79.4	86.69	75.2	79.68	70.2	74.12	86.09	74.92
Acinetobacter halotolerans	75.13	70	79.26	76.17	86.26	74.3	75.75	69.77	74.39	73.87	79.05	74.32	73.66	73.83	85.77	86	74.07	74.98	86.18	73.8	74.43	73.75	76.6	74.42	86.12	89.13		75.01	75.44	75	86.05	75.8	75.47	79.02	74.07	71.5	74.38	69.06	86.09	70.9	79.14	79.02	86.75	74.9	79.07	69.59	74.24	86.2	74.35
Acinetobacter harbinensis	82.58	70.04	75.11	74.43	74.85	75.84	83.71	69.52	78.31	73.06	75.27	78.45	76.9	77.53	75.16	75.26	77.26	76.61	75.2	76.51	78.35	75.53	74.84	76.08	74.84	75.41	75.01		78.72	78.45	75.22	82.4	83.56	75.39	76.62	72.62	77.85	68.82	75.25	70.9	75.33	75.31	76.09	76.52	75.46	69.2	78.27	75.1	77.84
Acinetobacter indicus	78.8	70.39	76	75.48	75.6	76.52	79.58	69.95	79.09	74.57	75.94	78.78	78.68	78.27	75.64	75.91	79.05	77.27	75.51	78.35	79.68	76.08	75.62	76.65	75.72	76.12	75.44	78.72		79.89	76.14	80.72	79.41	76.09	77.04	73.27	80.82	69.78	76.25	71.08	76.04	75.79	77.28	76.57	76.2	69.96	79.02	76.01	80.56
Acinetobacter johnsonii	79.48	69.87	75.41	74.57	75.11	76.37	80.28	69.56	79.72	73.43	75.32	79.24	78.5	78.19	75.18	75.49	79.14	77.07	75.18	77.54	79.57	75.43	74.77	76.21	74.83	75.75	75	78.45	79.89		75.89	80.65	80.18	75.57	77.1	71.79	79.43	69.5	75.45	70.6	75.58	75.31	77.37	76.82	75.52	69.52	79.23	75.15	79.11
Acinetobacter junii	75.55	70.5	80.13	77.08	88.41	75.09	75.93	70.02	74.74	74.15	79.63	74.58	74.56	74.29	86.33	86.52	74.72	75.38	86.85	74.44	75.07	74.86	77.43	75.31	86.67	86.57	86.05	75.22	76.14	75.89		76.29	75.99	79.82	74.78	72.11	75.71	69.53	87.33	71.2	79.85	79.71	87.81	75.54	80	69.97	74.78	86.8	75.23
Acinetobacter kookii	83.04	70.43	76.51	75.57	75.86	77.29	85.34	70.16	80.92	74.63	76.3	80.17	79.6	79.13	75.79	76.18	79.86	77.75	75.82	78.65	80.98	76.54	75.71	77.18	75.15	75.96	75.8	82.4	80.72	80.65	76.29		84.91	76.53	78.01	72.81	80.26	69.2	76.1	71.57	76.34	76.1	77.3	77.78	76.48	69.79	80.66	75.68	80.22
Acinetobacter kyonggiensis	85.08	69.96	75.61	74.61	75.29	76.91	94.84	69.13	79.61	73.57	75.72	80.07	78.23	78.97	75.68	75.56	78.36	77.16	75.34	77.75	79.65	76.25	75.05	76.88	75.22	75.52	75.47	83.56	79.41	80.18	75.99	84.91		75.75	77.52	72.12	79.08	68.59	75.59	70.85	75.47	75.28	77.07	77.51	75.61	69.22	79.66	75.5	79.08
Acinetobacter lactucae	75.44	70.4	92.85	76.92	79.14	75.1	75.88	69.92	74.82	74.54	94.03	75.11	74.23	74.44	79.11	79.77	74.74	75.6	79.25	74.63	75.11	74.68	77.91	74.89	79.06	79.58	79.02	75.39	76.09	75.57	79.82	76.53	75.75		74.86	71.67	75.02	69.31	79.57	71.1	92.21	94.89	80.92	75.29	96.24	69.98	74.72	79.29	74.93
Acinetobacter lanii	77.03	69.75	74.79	73.87	74.34	77.56	77.76	69.5	76.46	73.5	74.7	76.43	76.52	76.07	74.41	74.32	76.65	78.03	74.04	75.97	76.98	76.13	74.59	77.5	74	74.68	74.07	76.62	77.04	77.1	74.78	78.01	77.52	74.86		72.42	77.02	68.81	74.5	70.67	74.94	74.62	75.32	77.32	74.79	69.26	76.53	73.95	76.49
Acinetobacter larvae	72.18	68.52	71.67	71.12	71.72	71.88	72.22	68.19	71.82	71.2	71.57	71.7	71.38	72.21	71.49	71.64	71.85	73.2	71.28	71.29	71.83	71.82	71.51	71.59	71.07	71.54	71.5	72.62	73.27	71.79	72.11	72.81	72.12	71.67	72.42		72.05	67.54	71.62	68.78	71.67	71.42	72.94	72.84	71.86	68.24	71.56	71.14	72.08
Acinetobacter lwoffii	78.4	69.79	75.05	74.25	74.73	75.75	78.86	69.57	79.24	73.34	75.11	78.98	78.79	76.76	75.08	74.76	79.17	76.2	74.6	77.64	80	75.59	74.67	75.42	74.42	75.14	74.38	77.85	80.82	79.43	75.71	80.26	79.08	75.02	77.02	72.05		69.47	75	70.45	74.92	74.8	76.37	75.82	75.04	69.23	78.93	74.78	91.92
Acinetobacter marinus	68.41	66.59	69.35	68.94	69.16	68.41	68.49	66.52	68.61	68.95	69.08	68.21	68.27	68.36	69.16	69.4	68.43	68.67	69.15	68.82	68.94	68.19	68.99	68.35	68.8	69.55	69.06	68.82	69.78	69.5	69.53	69.2	68.59	69.31	68.81	67.54	69.47		69.27	66.73	69.61	69.16	69.97	68.3	69.46	74.26	68.53	69.23	69.1
Acinetobacter modestus	75.37	70.17	79.74	76.93	88.18	74.8	75.56	69.66	74.77	74.05	79.61	74.45	73.81	74.06	88	87.94	74.12	74.94	88.58	74.7	74.61	74.32	77.16	75.32	88.21	86.05	86.09	75.25	76.25	75.45	87.33	76.1	75.59	79.57	74.5	71.62	75	69.27		71.09	79.21	79.25	88.89	75.22	79.86	69.9	74.5	88.42	74.89
Acinetobacter nectaris	70.9	74.47	71.12	70.73	70.89	70.28	70.91	74.4	70.37	73.32	71.21	70.59	70.52	70.45	70.86	70.76	70.75	70.71	70.63	70.76	70.8	70.69	70.76	69.8	70.62	71.08	70.9	70.9	71.08	70.6	71.2	71.57	70.85	71.1	70.67	68.78	70.45	66.73	71.09		71.25	71.02	72.02	70.9	71.16	67.6	70.04	70.71	70.63
Acinetobacter nosocomialis	75.47	70.53	95.13	77.18	79.28	75.37	75.84	69.77	74.66	74.36	91.64	74.99	74.08	74.56	79.34	79.86	74.59	75.45	79.41	74.39	74.97	74.93	78.05	75.21	79.4	79.45	79.14	75.33	76.04	75.58	79.85	76.34	75.47	92.21	74.94	71.67	74.92	69.61	79.21	71.25		92.05	80.77	75.32	92.52	70.43	74.55	79.5	74.81
Acinetobacter oleivorans	75.34	70.4	92.43	77.3	79.15	74.79	75.52	69.54	74.48	74.38	95.09	74.77	73.83	73.95	79.05	79.64	74.43	75.25	79.51	74.25	74.73	74.37	77.8	75.07	78.98	79.4	79.02	75.31	75.79	75.31	79.71	76.1	75.28	94.89	74.62	71.42	74.8	69.16	79.25	71.02	92.05		80.45	75.31	94.91	69.94	74.37	79.32	74.82
Acinetobacter parvus	76.54	71.05	80.71	77.85	87.84	76.28	76.87	70.49	76.24	74.89	80.55	75.73	75.74	76.4	88.02	87.9	76.03	76.33	88.13	75.52	76.27	75.7	78.52	76.29	87.85	86.69	86.75	76.09	77.28	77.37	87.81	77.3	77.07	80.92	75.32	72.94	76.37	69.97	88.89	72.02	80.77	80.45		76.7	80.79	70.83	76.07	87.94	75.81
Acinetobacter piscicola	76.97	70.01	75.6	74.59	74.68	83.97	77.7	69.25	76.51	73.73	75.3	76.41	75.52	77.98	74.85	75.1	75.83	80.77	74.67	75.68	76.32	77.62	74.9	85.01	74.44	75.2	74.9	76.52	76.57	76.82	75.54	77.78	77.51	75.29	77.32	72.84	75.82	68.3	75.22	70.9	75.32	75.31	76.7		75.47	69.07	76.25	74.64	75.89
Acinetobacter pittii	75.32	70.53	93.12	77.03	79.38	75.27	75.94	69.98	74.8	74.49	94.18	75.03	74.17	74.54	79.43	80.09	74.7	75.5	79.56	74.56	75.01	74.63	77.92	75.37	79.44	79.68	79.07	75.46	76.2	75.52	80	76.48	75.61	96.24	74.79	71.86	75.04	69.46	79.86	71.16	92.52	94.91	80.79	75.47		70.23	74.58	79.51	74.9
Acinetobacter populi	69.37	67.22	70.3	69.72	69.62	68.59	69.13	66.99	68.86	69.97	69.91	68.64	68.8	68.64	69.58	69.93	68.93	69.41	69.65	69.73	69.31	68.77	69.96	68.46	69.91	70.2	69.59	69.2	69.96	69.52	69.97	69.79	69.22	69.98	69.26	68.24	69.23	74.26	69.9	67.6	70.43	69.94	70.83	69.07	70.23		68.9	69.98	69.37
Acinetobacter pragensis	79	69.13	74.69	73.8	74.16	75.91	79.66	68.4	88.62	73.36	74.52	84.59	81.36	77.94	74.17	74.41	81.75	76.62	74.15	77.75	81.16	75.04	74.09	75.91	73.9	74.12	74.24	78.27	79.02	79.23	74.78	80.66	79.66	74.72	76.53	71.56	78.93	68.53	74.5	70.04	74.55	74.37	76.07	76.25	74.58	68.9		74.13	79.04
Acinetobacter proteolyticus	75.27	69.76	79.42	76.1	87.27	74.8	75.29	69.53	74.2	73.39	79.28	74.3	73.51	73.53	92.73	90.84	73.85	74.6	93.13	73.95	74.47	73.67	76.77	74.88	94.75	86.09	86.2	75.1	76.01	75.15	86.8	75.68	75.5	79.29	73.95	71.14	74.78	69.23	88.42	70.71	79.5	79.32	87.94	74.64	79.51	69.98	74.13		74.73
Acinetobacter pseudolwoffii	78.52	69.71	74.83	74.4	74.81	75.61	79.21	69.57	79.16	74.02	74.97	78.72	78.62	76.82	74.97	74.82	78.77	76.16	74.67	77.68	79.62	74.94	74.62	75.59	74.58	74.92	74.35	77.84	80.56	79.11	75.23	80.22	79.08	74.93	76.49	72.08	91.92	69.1	74.89	70.63	74.81	74.82	75.81	75.89	74.9	69.37	79.04	74.73
Acinetobacter pullicarnis	75.07	68.78	73.46	72.85	73.15	74.61	74.86	68.25	73.8	72.32	73.47	74.02	73.45	74.18	73.59	73.4	73.85	75.92	73.14	73.2	74.35	74.57	73.34	74.33	72.62	73.65	73.19	75.04	75.15	74.6	73.84	75.38	75.01	73.56	74.96	73.55	74.38	67.9	73.42	69.64	73.45	73.19	74.6	75.48	73.55	68.59	73.87	73.02	74.06
Acinetobacter pullorum	78.65	69.56	75.12	74.2	75.08	76.02	79.43	69.26	78.97	73.39	74.88	79.17	78.53	77.82	75	74.99	78.51	76.65	74.71	79.82	79.45	75.91	74.78	76.06	74.68	75.2	74.87	78.26	79.25	79.05	75.35	80.08	79.49	75.11	77.22	71.63	78.97	68.38	75.04	70.83	74.91	74.88	76.03	76.62	74.97	69.1	79.06	74.87	78.9
Acinetobacter puyangensis	69.23	67.16	70.17	69.76	69.61	68.75	69.12	66.72	69	69.8	69.8	68.82	68.73	68.47	69.79	70.12	69.07	69.28	69.84	69.42	69.27	68.8	69.92	68.69	69.76	69.89	69.43	69.38	70.04	69.39	69.96	70.01	68.98	69.91	69.25	68.15	69.29	74.51	69.68	67.52	69.93	69.89	70.78	69.06	70.07	93.84	68.68	69.66	69.25
Acinetobacter qingfengensis	68.87	66.96	69.79	70.04	69.6	69	68.75	66.83	68.87	69.45	69.68	68.55	68.59	68.37	69.65	69.83	68.77	68.95	69.33	69.2	68.91	68.65	69.36	68.24	69.44	69.89	69.42	68.94	69.67	69.16	69.99	69.58	69.15	69.8	68.73	67.78	69.04	72.91	69.92	67.73	69.97	69.7	70.79	68.99	70.08	76.42	68.63	69.59	68.78
Acinetobacter radioresistens	76.45	70.11	76.46	75.45	75.58	75.8	76.89	69.83	75.79	74.2	76.64	75.54	75.14	75.98	75.37	75.8	75.56	75.95	75.54	75.43	76.2	75.23	75.85	75.42	75.52	75.85	75.25	76.26	77.91	76.52	76.31	77.14	76.74	76.65	75.47	72.65	76.63	69.12	76.15	71.13	76.66	76.38	77	75.84	76.6	69.73	75.81	75.92	76.15
Acinetobacter rongchengensis	77.17	69.9	75.6	74.67	74.78	84.69	77.29	69.27	76.15	73.39	75.27	76.33	75.65	77.95	76.54	75.01	75.89	82.96	74.68	75.46	76.45	77.66	74.85	84.54	74.46	75.81	74.78	76.32	76.73	77.05	75.4	77.69	77.54	75.24	77.89	72.91	76.03	68.48	75.58	70.84	75.44	75.25	76.47	93.01	75.42	69.36	76.33	74.98	76
Acinetobacter rudis	73.65	68.42	72.4	72.11	72.17	73.05	73.57	68.35	72.77	71.83	72.21	73.23	72.26	72.8	72.15	72.38	72.8	74.58	72.29	72.65	73.12	72.98	72.22	72.94	71.85	72.31	72.22	73.81	74.21	73.18	72.86	74.39	73.67	72.28	73.71	72.21	73.16	67.96	72.54	69.24	72.51	72.29	73.69	74.1	72.6	67.98	73.07	71.82	73.04
Acinetobacter schindleri	77.74	69.94	75.1	74.31	74.47	75.89	78.37	69.37	78.88	73.55	74.9	78.4	78.39	77.04	74.68	74.64	78.53	76.19	74.57	77.97	79.57	75.43	74.55	75.36	74.54	75.22	74.39	77.29	80.04	78.69	75.35	79.44	78.19	75.06	76.49	71.77	84.2	68.93	74.88	70.88	74.82	74.87	76.09	75.95	75.05	69.5	78.75	74.74	83.82
Acinetobacter seifertii	75.27	70.46	93.9	77.43	79.34	75.65	75.84	69.76	74.67	74.41	91.29	74.74	74.36	74.38	79.36	79.71	74.7	75.9	79.47	74.48	75.22	74.94	77.69	75.16	79.4	79.81	78.86	75.5	76.08	75.53	79.75	76.02	75.65	92.27	75.01	71.64	75.09	69.54	79.72	71.03	95.19	92.5	80.54	75.45	92.58	69.98	74.6	79.65	75.19
Acinetobacter shaoyimingii	76.62	69.36	74.42	73.66	74.02	76.63	77.22	69.33	76.11	73.48	74.3	75.97	75.83	75.72	73.64	73.7	75.91	77.68	73.63	75.92	76.28	75.52	74.09	76.37	73.56	74.06	73.89	76.01	76.54	76.23	74.49	77.71	77.03	74.38	80.93	71.66	76.35	68.28	73.91	70.16	74.4	74.15	75.54	76.74	74.25	68.95	76.41	73.54	76.18
Acinetobacter sichuanensis	76.83	69.79	74.75	73.86	73.88	81.04	76.88	69.14	76.35	73.56	74.65	76.08	75.75	77.63	75.64	74.37	75.89	86.58	74.08	75.6	76.48	77.18	74.34	79.55	73.62	74.45	74.41	76.23	76.28	76.44	74.75	77.56	76.87	74.89	77.53	72.65	75.76	68.22	74.41	70.52	74.96	74.64	75.56	80.51	75.01	68.83	76.25	73.88	75.9
Acinetobacter soli	74.37	70.26	76.93	84.47	76.24	74.24	74.73	70.11	74.04	74.14	76.7	73.79	73.55	73.86	75.79	76.09	73.87	74.37	75.57	73.4	74.16	73.71	79.85	74.02	75.72	76.63	75.94	74.33	75.39	74.6	76.96	75.57	74.67	76.83	73.96	71.31	74.59	69.28	76.13	70.9	76.93	76.52	77.47	74.26	77.06	69.9	73.98	75.78	74.17
Acinetobacter tandoii	78.74	69.97	76.31	75.41	75.39	75.58	79.18	69.69	78.35	73.99	76.28	77.54	76.94	77.46	75.43	75.79	77.3	76.78	75.47	77.05	78.14	75.59	75.22	76.09	75.16	76.08	75.57	77.93	79.47	79.39	76.07	80.1	79.42	76.55	76.34	71.97	77.92	69.11	76.47	70.77	76.15	76.12	77.14	76.38	76.42	69.24	78.08	75.67	78.3
Acinetobacter tianfuensis	77.67	69.51	74.21	73.34	74.03	74.66	78.38	69.33	81.92	72.97	74.05	80.22	83.72	76.79	73.81	74.08	84.24	76.33	73.71	77.15	80.51	74.78	73.63	74.87	73.51	74.08	74	77.01	78.94	78.65	74.42	79.79	78.16	74.36	76.45	71.52	78.49	68.5	74.24	70.51	74.12	73.92	76	75.48	74.33	68.46	81.76	73.69	78.43
Acinetobacter tjernbergiae	75.42	70.08	79.62	76.49	88.47	74.68	75.69	70.01	74.6	73.65	79.43	74.53	73.79	73.9	87.82	87.77	73.96	74.86	88.53	74.63	74.71	73.99	76.81	74.56	87.94	86.03	86.15	75	75.58	75.18	86.91	76.1	75.61	79.46	74.45	71.48	74.69	69.06	91.25	71	79.57	79.43	87.96	75.18	79.78	69.65	74.47	87.88	74.8
Acinetobacter towneri	79.52	70.72	76.64	75.86	75.71	76.68	79.72	70.12	79.27	74.79	76.43	78.67	78.56	78.9	75.93	76.46	78.64	77.35	76.06	78.65	79.92	76.29	75.97	76.67	75.65	76.39	75.89	78.39	82.8	79.75	76.61	80.63	79.5	76.58	77.08	73.54	80.05	69.39	76.1	71.67	76.42	76.23	77.02	76.68	76.49	69.95	79.34	75.86	79.92
Acinetobacter ursingii	74.83	70.1	77.99	81.46	76.99	75.03	75.45	69.71	74.34	74.16	77.62	74.09	73.93	74.97	77.11	77.15	74.39	75.11	76.54	74.31	74.68	74.81	91.72	74.94	76.65	77.23	76.57	75.19	75.96	75.65	77.82	75.99	75.68	77.92	74.51	71.64	75.25	69.55	77.7	70.81	77.99	77.68	78.8	75.27	78.06	70.04	74.39	77.24	74.9
Acinetobacter variabilis	78.11	69.88	75.05	74.2	74.49	75.95	79	69.4	79.41	73.66	74.9	78.89	78.65	77.54	75.31	74.73	78.96	76.65	74.33	78.05	80.06	75.61	74.88	76.23	74.4	75.32	74.27	77.7	80.46	79.33	75.76	80.19	79.17	75.14	76.63	72.2	86.99	69.27	75.33	70.44	75.08	74.77	76.4	76.12	75.09	69.46	79.22	74.93	86.4
Acinetobacter venetianus	75.42	70.26	79.66	76.79	87.53	74.74	75.8	69.52	74.69	74.13	79.45	74.8	73.83	74.06	87.45	87.51	74.48	74.86	87.63	74.54	74.93	74.3	77.37	74.93	87.3	86.56	86.27	75.24	76.1	75.46	87.79	76.41	75.54	79.59	74.89	71.81	74.97	69.27	87.4	71.3	79.32	78.92	87.9	75.14	79.83	70.05	74.4	87.6	75.03
Acinetobacter vivianii	75.37	69.89	80.1	76.24	87.35	74.9	75.74	69.35	74.52	73.98	79.65	74.61	73.73	73.91	90.44	94.29	74.07	75.08	90.81	74.14	74.73	73.86	77.01	74.92	90.61	86.62	86.29	75.19	75.71	75.38	86.98	76.15	75.42	79.89	74.29	71.49	74.61	69.48	88.4	70.98	79.93	79.6	87.89	75.04	79.98	69.99	74.06	90.83	74.76
Acinetobacter wanghuae	77.99	69.83	74.64	73.95	74.22	75.55	78.66	69.45	79.13	73.54	74.5	78.65	78.66	76.84	74.31	74.45	78.75	76.15	73.94	77.77	79.61	74.8	74.64	75.44	73.88	74.44	74	77.46	78.76	78.44	74.69	79.55	78.62	74.8	77.01	72.28	82	68.38	74.37	70.42	74.58	74.57	75.31	75.94	74.66	68.99	78.88	74.02	81.95
Acinetobacter wuhouensis	76.63	69.58	74.9	73.95	73.98	84.17	77	68.93	76.5	73.18	74.6	76.11	75.56	79.67	73.75	74.06	76.53	81.78	73.85	75.72	76.66	77.54	74.31	84.52	73.73	74.76	74.09	75.96	76.62	76.13	74.81	77.74	76.85	74.55	77.6	72.43	75.86	68.21	74.34	70.4	74.79	74.42	76.12	83.9	74.72	68.53	76.28	73.8	75.64
Genomic sp. 6	75.42	69.91	79.16	76.2	86.3	74.15	75.47	69.67	74.33	73.53	78.86	74.42	73.37	73.39	85.92	85.97	73.86	74.88	86.3	73.57	74.29	73.68	76.51	74.38	85.86	88.85	95.22	75.07	75.59	74.85	86.09	75.69	75.25	78.94	74.27	71.22	74.48	68.96	86.11	70.82	79.03	78.9	86.56	74.85	79.26	69.66	73.99	86.22	74.41
Genomic sp. 15BJ	75.35	69.77	79.48	75.98	87.62	74.5	75.54	69.39	74.18	73.62	79.41	74.24	73.57	73.59	92.05	90.62	74.01	75.04	94.29	74.09	74.17	73.9	76.38	74.75	93.79	86.24	86.32	75.23	75.58	75.36	86.39	75.36	75.18	79.35	74.1	71.32	74.88	68.99	88.46	70.77	79.61	79.13	87.72	74.55	79.77	69.65	73.89	94.59	74.64
Genomic sp. 16	75.31	69.84	78.98	76.23	87.69	74.24	75.12	69.48	74.15	73.35	78.98	74.1	73.41	73.46	91.95	90.58	73.85	74.37	94.51	73.84	74.47	73.56	76.31	74.41	93.83	86.14	86.26	75.25	75.67	75.29	86.61	75.64	75.5	79.13	74.08	70.9	74.83	69.1	88.47	70.4	79.28	79.21	88.24	74.69	79.27	69.55	74	94.6	74.74
Taxon 21	75.22	69.97	79.34	75.89	87.69	74.22	75.17	69.48	74.17	73.46	78.95	74.1	73.13	73.36	90.9	90.46	73.39	75.17	94.45	73.86	74.49	73.37	76.49	74.55	91.82	86.29	86.28	75.05	75.44	75.31	86.29	75.54	74.96	79.23	74.37	71.29	74.49	68.64	88.24	70.49	79.38	79.08	87.82	74.8	78.89	69.46	73.82	92	74.65
Taxon 22	75.35	69.96	79.31	75.95	87.96	74.55	75.61	69.62	74.12	73.9	79.12	74.28	73.52	73.47	91.18	90.69	73.88	74.85	94.31	73.9	74.5	73.6	76.65	74.52	91.93	86.34	86.37	75.19	75.58	75.29	86.79	75.84	75.49	79.14	74.22	71.28	74.68	69.08	88.47	70.82	79.42	79.23	88.39	74.97	79.48	69.81	74.14	91.9	74.78
Taxon 24A	85.02	70.17	76.32	75.3	75.77	77.26	87.47	69.98	80.22	74.39	76.29	80.11	79.06	78.84	75.49	75.84	79.18	77.82	75.68	78.58	80.49	76.95	75.68	77.45	75.3	76.05	75.74	84.05	80.35	80.3	76.26	87.25	87.4	76.46	78.15	72.31	79.87	69.43	76.08	71.13	76.25	76.08	77.24	77.84	76.36	69.74	80.08	75.31	79.64
Taxon 24B	84.87	69.96	76.18	75.36	75.75	77.16	87.11	69.86	80.04	74.19	76.38	80.12	79.23	79.18	75.46	75.79	79.13	77.79	75.55	78.3	80.6	76.73	75.66	77.45	75.27	75.9	75.64	83.94	80.02	80.46	76.09	87.02	87.2	76.43	78.16	72.42	80.14	69.21	75.64	70.89	76.26	76.13	76.8	77.75	76.31	69.73	80.19	75.32	79.84
Taxon 25A	73.77	72.28	74.42	74.03	73.53	73.09	73.56	71.61	73.4	96.02	74.4	72.87	72.95	72.92	73.2	73.74	73.1	73.86	73.72	73.69	73.48	73.79	74.15	72.95	73.23	73.9	73.81	73.3	74.51	73.65	73.91	74.82	73.86	74.34	73.6	71.28	73.42	68.86	73.86	73.15	74.26	74.12	74.87	73.84	74.26	69.62	73.24	73.37	73.71
Taxon 25B	73.93	72.47	74.82	74.4	73.75	73.62	74.07	72.1	73.44	95.99	74.63	73.23	73.27	73.46	73.65	74.19	73.33	74.28	73.93	73.62	73.67	74.22	74.35	73.48	73.74	74.19	73.99	73.53	74.61	73.63	74.36	74.71	73.95	74.74	73.61	71.44	73.8	68.87	74.12	73.45	74.74	74.7	75.01	73.79	74.71	70.03	73.57	73.69	73.91
Taxon 27	83.41	70.04	76.16	75.61	75.72	76.95	85.46	69.44	80.63	74.28	75.86	79.93	79.47	79.08	75.14	75.56	79.8	77.85	75.35	78.54	80.7	76.12	75.58	77.15	74.83	75.94	75.57	82.64	80.23	80.3	75.78	90.92	85.29	76.17	78.05	72.58	79.66	68.76	75.56	71.15	76.08	75.99	77.05	77.51	76.03	69.44	80.19	75.3	79.45
Taxon 32	82.94	70.07	76.22	75.54	75.8	77.12	84.65	69.49	80.46	74.27	76.39	80	79.71	79.53	75.73	75.84	79.84	77.44	75.63	78.52	80.85	76.59	75.45	77.1	75.11	75.98	75.56	82.37	80.59	80.38	76.2	93.63	84.63	76.44	77.94	72.45	79.78	69.33	76.25	71.09	76.14	75.95	77.32	77.78	76.34	69.61	80.48	75.53	80.16
Taxon 34	85.35	70.02	76.17	75.2	75.61	77	93.22	69.8	79.61	74.04	76.05	80.19	78.37	78.84	75.49	75.78	78.84	77.51	75.66	77.85	79.65	76.07	75.46	77.21	75.33	75.59	75.49	84.05	79.84	80.26	75.89	85.27	92.99	76.07	77.81	72.54	79.18	68.51	75.61	71.23	76.07	75.91	76.91	77.72	76.07	69.18	79.32	75.68	78.92
Taxon 35	78.21	69.83	75.89	74.98	75.29	79.94	79.28	69.56	76.69	73.7	75.62	77.58	75.86	77.38	75.08	75.42	76.15	80.25	75.37	75.92	76.91	78.02	75.54	80.28	75.21	75.5	75.12	77.6	76.85	76.93	75.32	78.14	79.12	75.92	78.18	73.17	76.3	68.36	75.39	70.69	75.99	75.78	76.32	80.86	75.99	68.89	76.83	75.44	76.21
Taxon 36	78.54	69.61	74.91	74.07	74.27	75.85	79.51	69.12	81.03	73.19	74.57	80.34	80.49	77.41	74.29	74.52	81.03	76.92	74.27	77.98	88.09	75.1	74.15	75.65	74.02	74.68	74.32	77.95	79.15	79.1	74.96	80.55	79.18	74.88	76.65	71.87	79.24	68.69	74.52	70.64	74.88	74.43	76.03	76.02	74.92	68.99	81.03	74.17	79.21
Taxon 37	78.89	69.53	74.81	73.84	74.1	75.6	79.68	69.12	84.56	73.07	74.43	83.72	80.39	78.02	74.32	74.53	80.9	76.3	74.53	77.73	80.75	75.17	74.08	75.58	73.87	75.13	74.58	78.28	79.59	79.2	74.66	80.5	79.17	74.88	76.63	71.9	78.95	68.25	74.65	70.42	74.75	74.45	76.25	76.12	74.88	68.46	84.44	74.33	79.29
Taxon 38	83.39	69.97	76.12	75.41	75.84	76.98	85.39	69.58	80.77	74.24	76.23	80.08	79.66	79.13	75.47	75.87	79.67	77.56	75.55	78.45	80.96	76.35	75.44	76.97	75.17	76.11	75.54	82.28	80.16	80.5	76.18	91.42	84.94	76.34	78.03	72.42	79.94	69.05	75.85	71.19	76.19	76.03	77.07	77.6	76.23	69.79	80.45	75.26	80.02
Taxon 39	79.23	69.72	75.12	74.24	74.64	75.51	79.53	69.15	79.56	73.21	74.79	78.56	78.39	77.67	74.9	75.06	78.58	76.6	74.84	77.44	79.39	74.63	74.49	75.59	74.58	75.03	74.84	78.17	79.5	92.4	75.27	80.42	79.45	75.05	76.83	71.49	78.35	69.08	75.26	70.27	74.88	74.51	76.47	76.59	74.78	69.23	79.11	74.87	78.99
Taxon 40	77.09	70.08	75.15	74.55	74.65	84	77.33	69.45	76.43	73.16	75.13	76.51	75.78	77.51	74.97	75.16	76.02	81.02	74.88	75.66	76.5	77.76	74.73	84.45	74.71	75.15	74.96	76.77	76.9	77.13	75.52	77.86	77.42	75.34	77.69	72.52	76.29	68.81	75.49	70.7	75.26	74.92	76.71	92.47	75.44	69.07	76.39	74.94	76.02
Taxon 41	75.4	70.28	92.45	77.02	79.24	75.84	75.82	69.95	74.81	74.38	94.8	74.82	74.43	74.24	79.66	79.91	74.74	75.71	79.36	74.57	75.45	74.76	77.94	75.62	79.76	79.69	79.17	75.34	76.36	75.61	80.37	76.29	76.09	94.66	75.12	71.81	75.3	69.42	79.83	70.97	92.21	95.89	80.94	75.45	94.91	70.11	74.81	80.19	74.96
Taxon 42	79.29	69.84	75.13	74.4	75.03	75.74	80.33	69.24	79.78	73.21	75.07	79.12	78.48	77.59	74.71	75.18	78.76	76.58	74.75	77.39	79.4	75.13	74.54	76.04	74.5	75.21	75.01	78.24	79.56	96.4	75.38	80.6	79.94	75.27	76.6	71.71	78.77	69.33	75.08	70.48	75.23	75.03	76.47	76.64	75.24	69.14	79.66	74.84	79.06
Taxon 43	75.03	69.66	79.36	76.09	87.64	74.44	75.55	69.44	74.13	73.73	79.21	74.12	73.47	73.47	91.53	90.66	73.76	74.79	97.26	73.82	74.51	73.57	76.51	74.36	92.5	86.27	86.2	75.2	75.69	75.3	86.94	75.85	75.41	79.25	74.28	71.23	74.78	69.02	88.44	70.75	79.41	79.16	88.12	74.81	79.52	69.86	74.08	93.09	74.74
Taxon 44	75.31	70.02	79.05	75.63	87.31	74.31	75.5	69.51	74.34	73.77	79.05	74.35	73.44	73.43	96.63	90.3	73.77	75.36	91.73	74.32	74.77	73.68	76.43	74.55	92.84	86.14	85.89	75.26	75.7	75.24	86.05	75.55	74.9	78.93	74.39	71.17	74.25	68.87	88.2	70.67	79.28	78.97	87.84	75.04	79.21	69.78	73.66	92.53	74.44
Taxon 45	76	70.71	80.4	77.63	88.62	75.87	75.99	70.45	75.49	74.2	80.31	75.21	75.03	74.97	88.81	88.55	74.71	75.8	88.89	75.41	75.31	75.28	77.89	75.61	88.73	86.63	86.73	75.4	76.59	76.09	88.1	76.46	75.99	80.61	75.36	72.37	75.6	69.3	95.33	71.31	80.39	80.23	89.28	75.95	80.67	70.35	75.25	88.87	75.33
Taxon 46	75.46	70.36	92.31	76.89	79.27	75.03	75.76	69.98	74.63	74.42	94.82	74.73	74.17	73.98	79.37	79.8	74.61	75.39	79.37	74.39	74.9	74.36	77.75	74.85	79.23	79.35	79	75.32	75.87	75.47	79.99	76.1	75.67	94.97	74.77	71.43	75.13	69.21	79.56	70.98	92.16	96.97	80.85	75.26	94.87	70.02	74.48	79.39	74.71
Taxon 47	79.56	70.95	76.65	75.91	76.18	77.26	79.65	70.25	79.53	74.48	76.05	78.88	78.76	78.74	76.5	76.2	79.01	77.74	76.02	78.89	79.5	76.36	75.98	77.03	76.21	76.5	75.95	78.89	82.78	80.45	76.44	80.76	80.17	76.53	77.06	73.38	80.51	69.78	76.75	71.73	76.37	76.24	77.38	77.08	76.64	70.17	79.3	76.6	80.01
Taxon 48	75.62	70.62	92.69	77.19	79.37	75.27	75.9	69.8	74.81	74.57	94	75.21	74.15	74.43	79.51	80.12	74.87	75.68	79.52	74.67	75.17	74.77	78.04	75.23	79.41	79.74	79.16	75.45	76.14	75.47	80.1	76.59	75.55	96.55	74.92	71.85	75.08	69.34	79.59	71.14	92.46	94.64	80.99	75.62	96.02	70.14	74.69	79.68	75.1
Taxon 49	75.33	70.18	92.03	76.9	79.06	74.85	75.67	69.76	74.31	74.33	95.26	74.73	74.02	74.03	79.07	79.61	74.45	75.17	79.26	74.38	74.81	74.42	77.63	74.78	78.98	79.35	79.01	75.17	75.75	75.13	79.62	76.01	75.39	94.33	74.61	71.57	74.77	69.11	79.15	70.99	91.75	96.41	80.45	75.13	94.42	69.97	74.42	79.39	74.63
Taxon 50	75.02	70.04	79.63	76.15	86.58	74.89	75.31	69.63	74.43	73.88	79	73.91	73.8	73.88	89.1	91.82	74.09	74.81	89.39	73.92	74.67	73.96	76.78	74.46	89.13	85.54	85.28	75.08	75.92	75.04	85.88	76	75.35	79.37	74.29	71.48	74.41	69.17	87.41	70.79	79.69	79.24	87.25	74.91	79.72	70.01	74.15	89.54	74.76
Taxon 51	75.4	70.51	92.97	77.67	79.31	75.32	75.83	70.03	74.75	74.46	93.89	75.03	74.33	74.41	79.66	80.03	74.63	75.57	79.63	74.69	75.21	74.68	78.04	75.16	79.4	79.68	79.17	75.52	76.32	75.44	80.18	76.53	75.77	96.25	74.76	71.63	75.25	69.17	80.13	71.11	92.73	95.03	80.79	75.37	96.96	70.2	74.72	79.68	75.04
Taxon 52	79.49	69.8	75.48	74.68	75.22	77.24	80.49	69.46	79.71	73.56	75.47	79.68	79.36	78.61	75.21	75.62	79.54	77.45	75.16	77.73	80.31	74.69	75.04	76.45	74.88	74.76	75.23	78.36	80.05	96.62	75.6	80.65	80.13	75.57	76.8	72.26	79.3	69.47	75.57	70.52	75.6	75.42	77.01	77.18	75.63	69.57	79.53	74.98	79.1
Taxon 53	75.48	70.35	91.95	76.93	79.4	75.21	75.79	69.9	74.58	74.57	96.06	74.91	74.26	74.21	79.12	79.75	74.72	75.43	79.32	74.4	74.93	74.69	77.64	75.07	78.98	79.46	79.13	75.42	75.77	75.46	79.7	76.29	75.61	94.04	74.64	71.66	74.86	69.16	79.5	71.04	91.54	94.92	80.46	75.38	94	69.96	74.67	79.38	74.88
Taxon 54	79.38	69.77	75.42	74.39	74.94	76.17	80.09	69.36	79.61	73.26	75.31	79.39	78.67	77.28	75.24	75.3	79.07	76.88	74.97	77.25	79.49	75.33	74.75	76.11	74.95	75.39	75.06	78.38	79.95	96.5	75.5	80.62	79.9	75.48	76.91	71.71	79.34	69.44	75.26	70.45	75.19	75.22	77.13	76.71	75.35	69.37	79.23	75.25	79.2
Taxon 55	77.58	69.59	74.3	73.87	73.89	76.66	77.82	68.97	76.2	72.63	74.32	76.42	75.65	75.95	73.8	74.01	75.85	77.27	73.94	75.33	76.5	74.98	74.11	76.78	73.06	73.77	73.96	76.58	76.73	76.56	74.42	77.64	77.36	74.57	81.53	71.92	76.45	68.43	74.19	70.21	74.55	74.17	75.09	77.36	74.56	68.37	76.19	73.66	76.52
Taxon 56	78.07	69.54	74.7	74	74.36	75.05	78.49	69.08	78.92	73.35	74.7	78.4	78.38	76.83	74.54	74.51	78.47	75.82	74.4	77.6	79.35	74.42	74.47	74.89	74.06	74.74	74.29	77.42	79.71	78.28	74.87	79.53	78.53	74.63	76.43	72.28	92.53	68.87	74.44	70.51	74.58	74.49	75.55	75.5	74.58	69.1	78.66	74.4	90.37
Taxon 57	85.12	69.78	75.99	74.98	75.72	77.08	86.86	69.55	80.07	74.02	76.18	80.05	78.69	78.8	75.43	75.73	79	77.59	75.65	78.17	80.14	76.42	75.58	77.16	75.47	75.59	75.49	83.79	80.01	80.25	75.96	86.57	87.14	76.08	77.81	72.6	79.65	68.71	75.58	71.22	75.8	75.81	76.64	77.61	75.88	69.36	80.18	75.48	79.48
Taxon 58	76.1	69.97	74.61	73.55	74.02	76.18	76.7	69.27	76.1	73.41	74.37	75.56	75.7	75.54	73.85	73.86	75.82	76.98	73.93	76.3	76.45	75.2	74.13	75.97	73.67	74.02	73.85	75.64	76.95	76.52	74.48	77.45	76.41	74.48	79.45	72.32	76.76	68.82	74.23	70.23	74.68	74.28	75.22	76.4	74.54	69.14	76.09	73.79	76.4
Taxon 59	78.48	69.5	74.78	73.91	74.36	75.75	79.45	69	81.18	73.26	74.7	80.32	80.6	77.91	74.37	74.63	81.04	76.89	74.35	78.04	88.38	75.21	74.27	75.81	74.07	74.7	74.45	77.85	79.34	79.09	75.12	80.78	79.21	74.89	76.86	71.85	79.04	68.57	74.78	70.33	74.8	74.46	76.17	76.09	74.9	69.02	81.55	74.42	79.45
Taxon 60	76.37	68.94	73.2	72.88	72.99	74.05	76.4	68.51	76.39	72.25	73.23	76.66	75.55	75.31	72.9	73.09	76.15	75.04	73.23	82.41	76.39	73.21	72.99	73.99	72.83	73.41	73.06	75.97	77.39	76.25	73.85	77.23	76.53	73.53	74.81	70.4	76.57	68.42	73.55	69.45	73.4	73.41	74.69	74.8	73.34	68.75	76.16	72.78	76.26
Taxon 61	77.68	69.93	75.83	74.88	74.91	79.63	78.65	69.54	76.25	73.3	75.43	76.71	75.46	77.26	75.15	75.31	75.8	79.8	75.04	75.79	76.6	77.89	75.22	79.85	74.7	75.21	75.11	77.42	76.46	76.47	75.39	77.81	78.35	75.86	78.12	73.13	75.91	68.42	75.05	70.59	75.77	75.6	76.02	80.56	75.72	69	76.48	74.93	76
Taxon 62	75.39	70.33	92.76	77.22	79.35	75.44	75.95	69.9	74.85	74.33	94.04	74.85	74.26	74.51	79.72	80.13	74.68	75.64	79.53	74.79	75.09	74.78	78.22	75.4	79.84	79.66	79.18	75.53	76.6	75.61	80.22	76.37	76.13	96.06	74.83	71.74	75.35	69.48	79.97	70.9	92.45	94.83	80.94	75.53	97	70.01	74.64	80.19	75.04
Taxon 63	79.27	70.34	76.22	75.39	75.47	76.32	79.6	69.51	79.25	74.02	75.76	78.63	78.22	78.34	75.36	75.97	78.54	76.88	75.74	78.42	79.49	75.88	75.65	76.22	75.48	75.32	75.47	78.55	81.85	79.78	75.56	80.37	79.65	76.29	76.72	72.88	79.6	68.76	75.71	71.01	75.99	75.91	76.39	76.68	76.26	69.51	79.06	75.67	79.81
Taxon 64	83.62	70.12	76.56	75.46	75.86	77.49	85.66	69.96	80.48	74.29	76.47	80.17	79.66	79.3	75.68	75.79	79.74	78.15	75.63	78.77	80.99	76.88	75.97	77.47	75.56	76.11	75.62	82.87	80.47	80.73	76.3	91.54	85.6	76.61	78.35	72.69	80.05	69.03	75.7	71.11	76.46	76.25	77.18	77.86	76.43	69.76	80.62	75.74	79.92
Taxon 65	78.59	70.01	76.39	75.12	75.51	76.06	79.37	69.87	78.24	74.63	76.09	78.04	77.25	78.13	75.59	75.98	77.57	77.11	75.67	77.11	78.07	75.82	75.44	76.19	75.35	76.07	75.44	78.2	79.23	79.67	76.05	80.28	79.52	76.35	76.15	72.53	77.91	69.3	76.23	71.02	76.33	75.88	77.08	76.35	76.42	69.79	78.14	75.78	78.42
Taxon 66	75.37	70.41	92.83	77.14	79.2	75.19	75.91	69.98	74.74	74.72	94.07	74.9	74.37	74.55	79.19	79.81	74.81	75.61	79.37	74.71	75.1	74.88	77.99	75.26	78.91	79.47	79.16	75.22	76.06	75.45	79.95	76.43	75.72	96.19	74.92	71.77	74.95	69.46	79.69	71.19	92.57	94.99	80.63	75.37	97.31	70.18	74.74	79.34	74.83
Taxon 67	79.08	70.03	76.52	75.2	75.7	75.98	79.82	69.69	78.55	74.33	76.32	77.73	77.29	77.75	75.12	75.75	77.61	76.99	75.6	77.05	78.15	75.5	75.29	76.07	75.23	76	75.64	78.1	79.31	80.06	76.05	80.37	79.69	76.52	76.15	72.16	78.18	69.05	75.99	70.93	76.27	76.25	76.89	76.59	76.44	69.36	78.46	75.23	78.16
Taxon 68	75.12	70.42	79.46	76.55	86.76	74.78	75.74	69.8	74.7	73.98	79.21	74.33	74.1	74.02	86.11	86.27	74.49	75.04	86.23	74.46	74.82	73.94	76.96	74.74	86.09	95.4	88.43	74.87	75.91	75.41	86.66	75.96	75.63	79.32	74.31	71.94	74.76	69.37	86.3	71.08	79.38	79.22	86.55	75.23	79.46	69.94	74.47	86.29	74.68
Taxon 69	76.93	69.24	74.7	73.83	73.84	79.7	77.1	68.7	76.73	72.97	74.88	76.48	75.75	78.47	74.21	74.43	76.55	88.37	74.11	75.88	76.87	77.12	74.21	79.82	73.59	74.27	74.33	76.34	76.7	76.2	74.67	77.84	76.73	74.85	78	72.15	76.2	68.44	74.07	70.1	74.75	74.34	75.94	80.75	74.77	68.85	76.53	73.69	76.01
Taxon 70	75.51	70.05	79.13	76.2	86.42	74.22	75.64	69.8	74.51	73.89	78.94	74.39	73.69	73.63	85.65	85.94	74.1	74.94	86.27	73.68	74.45	73.74	76.61	74.3	86.07	88.58	96.49	75.1	75.6	75.19	86.06	75.9	75.54	78.89	74.2	71.43	74.73	68.9	86.07	70.8	79	79	86.96	74.93	79.15	69.73	74.23	86.24	74.52
Taxon 71	76.46	69.73	73.87	73.38	73.6	74.34	76.8	69.41	76.61	73.29	73.75	76.29	76.74	75.67	73.94	73.93	77.01	75.27	73.81	76.42	77.41	74.12	73.78	74.4	73.52	74.07	73.78	76.11	77.98	77.05	74.37	77.78	76.61	73.89	75.83	71.63	77.28	68.84	73.99	70.56	73.85	73.51	74.93	74.92	73.81	68.9	76.62	73.65	77.25
Taxon 72	75.63	70.56	92.72	77.11	79.62	75.18	76.08	69.94	75.19	74.56	93.89	75.19	74.87	74.59	79.21	80.19	75.24	75.4	79.59	74.45	75.37	74.88	78.15	75.04	79.48	79.73	79.09	75.38	76.38	75.55	79.94	76.75	75.82	96.03	74.84	71.73	75.2	69.89	79.4	71	92.46	94.95	80.25	75.39	97.36	70.51	74.79	79.62	74.91
Taxon 73	74.87	70.24	77.9	81.18	76.92	75.02	75.56	69.8	74.45	74.48	77.37	74.43	74.13	75.76	77.1	77.17	75.13	75.4	76.59	74.1	74.87	74.68	88.39	74.71	76.7	77.07	76.69	74.86	75.7	75.43	77.73	75.89	75.56	77.56	74.53	71.83	74.89	69.51	77.2	70.68	77.81	77.58	78.66	75.09	77.78	70.32	74.32	77.02	74.59
Taxon 74	79.41	70.02	76.01	74.65	75.19	78.16	80.6	69.64	79.69	73.7	75.53	79.37	78.89	78.16	77.16	75.67	79.03	79.01	75.28	77.69	79.63	75.91	75.27	76.75	75.56	75.66	75.29	78.68	80.26	96.52	75.88	80.79	80.14	75.74	77.18	72.28	79.53	69.42	75.77	70.91	75.95	75.48	76.89	76.96	75.79	69.65	79.57	75.75	79.48
Taxon 75	79.44	69.91	75.58	74.67	75.42	76.78	80.56	69.52	79.82	73.56	75.43	79.44	79.11	78.26	75.75	75.56	79.21	77.08	75.32	77.54	79.95	75.49	74.99	76.83	75.31	75.85	75.25	78.78	80.34	96.59	76.16	80.9	80.51	75.56	77.12	72.12	79.65	69.72	75.8	70.82	75.5	75.41	77.39	76.75	75.51	69.5	79.63	75.53	79.42
Taxon 76	76.94	69.73	75	74.39	74.29	80.02	77.11	69.08	76.95	73.64	75.07	76.52	76.17	78.11	74.67	74.87	76.39	87.73	74.75	75.96	76.95	77.64	74.69	79.83	74.19	74.81	74.71	76.29	76.63	76.42	75.03	77.78	77.23	75.24	77.64	72.95	75.82	68.47	74.71	70.28	75.26	74.96	76.12	80.88	75.28	69.1	77.11	74.41	76.07
Taxon 77	78.74	69.96	76.31	75.16	75.69	75.92	79.61	69.4	78.45	74.51	76.12	77.92	77.35	77.88	75.22	75.79	77.54	76.94	75.61	76.91	78.05	75.45	75.46	75.96	75.3	75.94	75.63	78.09	79.21	80	75.82	80.23	79.53	76.35	76.14	72.3	77.88	69.18	75.88	70.68	75.96	76.15	77.06	76.38	76.36	69.32	78.49	75.52	78.21
Taxon 78	78.82	69.93	76.3	75.16	75.63	75.71	79.41	69.75	78.2	74.45	75.94	77.79	77.24	77.61	75.32	75.76	77.45	76.91	75.6	77.07	78.05	75.52	75.37	76	75.4	76	75.53	78.2	79.25	80.05	75.87	80.16	79.45	76.14	76.18	72.36	78.05	69.16	75.77	70.87	76.17	75.88	77	76.55	76.34	69.21	78.36	75.62	78.11
Taxon 79	84.86	69.87	76.31	75.29	75.67	77.25	87.11	69.81	80.03	74.15	76.24	79.87	79.07	78.87	75.52	75.55	79.17	77.97	75.47	78.29	80.31	76.77	75.67	77.32	75.29	75.71	75.53	84.04	80.02	80.47	76.05	87.12	87.11	76.23	78.17	72.34	79.88	68.89	75.64	70.97	76.2	75.97	76.91	77.67	76.23	69.5	80.13	75.58	79.7
Taxon 80	84.78	70.25	76.5	75.52	75.75	77.31	87.39	69.77	80.54	74.31	76.62	80.32	79.4	80.12	76	76.07	79.47	77.73	76.09	78.68	80.72	77.42	75.8	77.35	75.56	76.36	75.95	83.88	80.41	80.65	76.19	87.52	86.94	76.51	78.1	72.52	80.05	69.28	75.97	71.07	76.52	76.06	77.11	77.93	76.51	69.81	80.43	75.75	80.23
Taxon 81	74.55	68.6	73.15	72.54	72.73	74.01	74.5	68.29	73.36	72.12	73.03	73.73	72.74	73.63	72.57	72.89	73.4	75.46	72.69	72.43	73.73	73.96	72.99	73.89	72.22	72.89	72.71	74.67	74.58	73.83	73.3	74.98	74.51	73.14	74.49	72.88	73.84	67.57	72.99	69.56	73.24	73.03	74.09	75.2	73	68.18	73.52	72.57	73.9
Taxon 82	75.55	70.28	92.13	77.27	79.23	74.84	75.79	69.76	74.49	74.35	97.33	74.79	74.28	74.04	79.16	79.66	74.62	75.43	79.45	74.41	74.82	74.65	77.66	75.15	78.97	79.31	79.05	75.35	75.82	75.43	79.81	76.29	75.62	94.12	74.55	71.56	74.95	69.03	79.63	71.03	91.59	95.3	80.57	75.19	94.13	70.03	74.42	79.26	74.83
Taxon 83	78.01	69.82	75.09	74.41	74.9	75.7	78.74	69.72	78.92	73.97	74.92	78.15	78.34	77.57	74.88	74.88	78.66	76.46	74.73	77.76	79.4	74.85	74.72	75.73	74.41	75.29	74.49	77.43	80.04	78.77	75.27	79.63	78.78	75.02	76.48	72.35	85.61	68.63	75.29	71.04	74.99	74.84	75.96	75.75	75.03	69.49	78.75	74.94	85.36
Taxon 84	75.18	69.89	79.61	76.44	86.28	74.52	75.86	69.93	74.49	74.02	79.12	74.43	74.03	73.94	85.74	86.16	74.22	75.02	85.93	74.28	74.64	74.01	76.89	74.45	85.99	95.83	88.56	74.96	75.79	75.43	86.65	75.82	75.61	79.26	74.4	71.69	74.96	69.27	86.06	71.08	79.43	79.3	86.77	74.83	79.51	70.16	74.27	86.16	74.78
Taxon 85	79.03	69.99	75.43	75.09	75.52	76.96	79.71	69.82	79.62	73.59	75.43	79.5	79.32	78.02	75.45	75.55	79.47	77.52	75.28	80.36	80.06	76.64	75.45	76.81	75.39	75.76	75.09	78.71	80.21	79.45	76.03	80.41	79.67	75.65	77.74	72.43	79.72	69.26	75.72	71.2	75.45	75.31	76.6	77.16	75.77	69.73	79.55	75.47	79.67
Taxon 86	78.15	70.05	75.16	74.22	74.26	77.38	78.98	69.54	79.37	73.44	74.75	78.8	78.91	76.92	76.17	74.58	78.8	78.12	74.11	77.99	79.74	75.5	74.65	75.45	74.27	74.74	74.26	77.66	80.33	78.71	75.23	80.19	78.72	74.99	76.68	72.01	87.03	68.88	74.61	70.8	74.91	74.66	76	75.78	74.97	69.36	79	74.42	86.39
Taxon 87	77.17	69.67	75.36	74.5	74.42	80.27	77.49	69.1	76.56	73.82	75.41	76.55	76.1	77.73	74.79	74.79	76.5	94.15	74.53	76.07	76.93	77.38	74.88	80.18	74.13	75	74.74	76.57	77	76.69	75.46	77.98	77.28	75.59	77.91	73.1	76.12	68.73	74.78	70.61	75.52	75.33	76.31	80.83	75.63	69.36	76.47	74.52	75.76
Taxon 88	76.15	69.54	75.05	74.47	74.23	77.21	76.47	69.02	75.3	73.99	74.38	75.05	74.45	75.68	74.04	74.26	74.89	77.92	74.12	75.03	75.52	81.23	74.95	76.78	73.47	74.58	74.09	75.65	75.98	75.44	75.14	77.24	76.25	74.67	76.42	72.05	75.09	68.44	74.74	70.69	74.95	74.36	76.26	77.67	74.84	69.12	75.3	73.89	75.18
Taxon 89	75.45	70.01	79.56	76.41	87.83	74.38	75.41	69.71	74.32	73.86	79.12	74.19	73.61	73.46	91.8	90.61	73.96	74.68	94.71	73.88	74.48	73.64	76.63	74.61	93.05	86.39	86.34	75.36	75.72	75.17	86.86	75.87	75.4	79.32	74.24	71.14	74.65	69.03	88.74	70.84	79.59	79.61	88.36	74.83	79.86	69.6	74.23	93.59	74.77
Taxon 90	83.12	69.9	76.15	75.39	75.33	77.6	84.95	69.66	80.67	74	76.05	80.34	79.68	79.14	75.36	75.66	80.08	78.19	75.31	78.65	81.24	76.72	75.6	77.49	75.19	75.53	75.23	82.49	80.64	80.61	76.16	88.85	84.93	76.28	78.1	72.63	79.83	69.24	75.94	70.93	76.09	75.91	77.27	77.62	76.07	69.51	80.7	75.15	79.57
Taxon 91	79.33	70.71	76.71	75.89	76.01	77.3	80.2	70.3	79.38	74.95	76.46	79.03	78.83	78.85	76.27	76.17	79.15	77.82	75.88	79	79.8	76.62	76.23	77.32	75.94	76.7	75.87	79.03	83.37	80.4	76.59	80.97	80.3	76.59	77.29	73.75	80.51	70.07	76.46	71.66	76.57	76.36	77.32	76.93	76.66	70.22	79.2	76.26	80.09
Taxon 92	85.12	70.3	76.7	76.01	76.22	77.47	87.47	70.14	80.63	74.47	76.68	80.26	79.5	80.11	75.81	76.11	79.76	77.86	76.16	78.98	80.81	77.15	76.34	77.32	75.87	76.25	75.94	84.3	80.54	80.71	76.43	87.85	87.58	76.78	78.35	72.46	80.04	69.22	76.3	71.32	76.7	76.4	77.13	78	76.75	69.69	80.53	75.96	79.88
Taxon 93	84.57	70.08	76.35	75.36	75.83	77.35	87.35	69.95	80.43	74.34	76.55	80.18	79.23	79.42	76.16	76.02	79.38	77.68	75.82	78.48	80.54	76.92	75.65	77.27	75.62	76.19	75.88	83.54	80.39	80.47	76.45	87.48	87.08	76.41	78	72.44	80.31	69.49	76.14	71.21	76.29	75.93	77.11	77.94	76.4	69.82	80.45	75.67	80.22
Taxon 94	85.14	70.36	76.47	75.54	75.81	77.56	87.61	70.2	80.54	74.5	76.55	80.19	79.29	79.96	75.5	75.9	79.35	77.73	75.68	78.78	80.63	77.03	75.91	77.31	75.55	76.13	75.81	84.14	80.04	80.67	76.34	87.28	87.65	76.45	78.26	72.41	79.62	69.24	75.91	71.4	76.48	76.3	77.26	77.99	76.41	70.07	80.31	75.5	79.97
Taxon 95	75.36	69.87	79.35	76.34	87.52	75.29	75.11	69.18	74.11	73.27	79.25	74.17	73.35	73.88	92.59	90.2	73.77	75.7	93.7	73.85	74.45	73.46	76.2	74.59	94.57	86.12	86.09	74.84	75.76	75.15	86.77	75.51	74.86	79.05	74.06	71.07	74.31	69.17	88.09	70.5	79.02	78.93	88	74.48	79.57	69.67	74	93.92	74.52
[truncated: 95 more columns]
